# Supplementary material for: Evolution of a Bacterial Regulon Controlling Virulence and Mg2+ Homeostasis
Source: PLoS Genet. 2009 Mar 20;5(3):e1000428. doi: 10.1371/journal.pgen.1000428 (PMC2650801; doi:10.1371/journal.pgen.1000428)
Supplement: Table S1 — PhoP regulated genes. (1.9 MB XLS) [file pgen.1000428.s007.xls]

## Sheet: res_2folds
POSITION	END	PROBE_ID	ORIENTATION	wt_yer	mut_yer	X	Y	wt_yer - linear	mut_yer - linear	Fold change
0		RANDOM00006539		7.83827	9.77958	22	590	228.85	878.92	3.840 up
0		RANDOM00003725		8.19962	7.15127	237	993	293.99	142.15	2.068 down
0		RANDOM00003548		8.41615	7.41336	598	682	341.6	170.47	2.003 down
1	100990	Y1119	D
21	461	mioC	R
27		DNC004837_1RS000000027		11.1312	12.1487	504	330	2243.06	4540.76	2.024 up
554	1015	asnC	R
717	1781	repA	R
1171		FNC004088_1FS000001171		10.5176	9.42433	733	493	1465.95	687.08	2.133 down
1185	2177	asnA	D
1340		FNC004088_1RS000001340		10.468	9.4524	76	876	1416.36	700.58	2.021 down
1366		FNC004088_1RS000001366		10.4839	9.15877	413	1011	1432.1	571.57	2.505 down
1522		FNC004088_1RS000001522		11.9613	10.8064	120	618	3987.54	1790.84	2.226 down
1561		FNC004088_1FS000001561		12.428	11.2682	240	1020	5510.73	2466.35	2.234 down
1600		FNC004088_1RS000001600		12.3159	11.3031	198	290	5098.71	2526.87	2.017 down
1756		FNC004088_1RS000001756		13.0595	11.96	39	889	8536.61	3984.06	2.142 down
1782		FNC004088_1RS000001782		13.2328	12.1868	592	740	9626.71	4662.09	2.064 down
1925		ANC004836_1RS000001925		8.96627	10.0485	437	453	500.17	1058.97	2.117 up
2120		FNC004088_1RS000002120		12.0696	11.0455	167	147	4298.36	2113.66	2.033 down
2276	3742	y0004	R
2526	3170	Y1002	D
3246	3392	Y1002.1N	D
3530	4552	Y1004	R
3746	5299	y0005	R
4449	4721	Y1005	R
4660		DNC004837_1RS000004660		9.38878	10.3957	747	951	670.35	1347.13	2.009 up
4869		DNC004837_1RS000004869		11.6382	12.8643	674	406	3187.5	7456.6	2.339 up
4968	6053	Y1006	D
5025		DNC004837_1RS000005025		12.5678	13.6212	424	348	6071.23	12600.6	2.075 up
5090		DNC004837_1FS000005090		10.8041	11.9424	156	250	1787.89	3935.61	2.201 up
5207		DNC004837_1RS000005207		13.0824	14.1617	475	275	8673.27	18326.7	2.113 up
5233		DNC004837_1RS000005233		13.1273	14.2532	331	371	8947.97	19526.9	2.182 up
5259		DNC004837_1RS000005259		11.9661	13.1441	508	908	4000.88	9052.63	2.262 up
5389		DNC004837_1RS000005389		12.1037	13.1271	657	665	4401.13	8946.27	2.032 up
5402		DNC004837_1FS000005402		12.4742	13.8185	375	179	5689.92	14447.1	2.539 up
5428		DNC004837_1FS000005428		11.5688	13.049	734	874	3037.69	8475.06	2.789 up
5571		DNC004837_1RS000005571		13.4783	14.4991	321	335	11412.5	23156.3	2.029 up
5573	7441	kup	D
5636		DNC004837_1FS000005636		12.9281	13.9469	337	261	7793.64	15791.7	2.026 up
5727		DNC004837_1RS000005727		12.1422	13.1456	406	806	4520.43	9062.26	2.004 up
5740		DNC004837_1FS000005740		12.9878	14.1093	428	314	8123.14	17673.3	2.175 up
5831		DNC004837_1RS000005831		12.7319	13.8096	574	328	6802.62	14358.3	2.110 up
5857		DNC004837_1RS000005857		10.6051	11.6757	340	780	1557.54	3271.5	2.100 up
6008	6274	Y1007	D
6271	8199	Y1008	D
7646	8065	rbsD	D
8048		FNC004088_1RS000008048		10.4077	9.26538	374	982	1358.44	615.4	2.207 down
8116	9042	rbsK	D
8189	8935	Y1009	D
8256		FNC004088_1RS000008256		13.6497	12.6142	369	965	12852.4	6269.62	2.049 down
8948	9517	Y1010	D
9062	9265	y0009	D
9262	10686	y0010	R
9602		CNC004839_1RS000009602		10.0335	11.3227	407	169	1048.05	2561.44	2.443 up
9675	10184	Y1011	D
9959		FNC004088_1FS000009959		9.50299	10.5841	625	113	725.58	1535.09	2.115 up
10369	10665	Y1012.S	D
10560		FNC004088_1FS000010560		11.1671	12.2856	509	347	2299.57	4992.59	2.171 up
10625	10858	Y1013	D
10766	11455	y0011	R
10871	11353	Y1015	D
11332	11691	Y1016	R
11992	12219	Y1017	R
12151		CNC004839_1RS000012151		10.8701	9.704	488	990	1871.71	834.06	2.244 down
12155		FNC004088_1FS000012155		14.0701	15.3132	463	687	17200.4	40713.7	2.367 up
12203		CNC004839_1RS000012203		10.7024	12.0275	650	420	1666.28	4174.84	2.505 up
12207		FNC004088_1FS000012207		14.5122	15.6604	340	32	23368	51790.8	2.216 up
12259		FNC004088_1FS000012259		14.4682	15.6232	214	328	22666.2	50472.7	2.226 up
12304	12954	Y1018	R
12415		FNC004088_1FS000012415		14.0031	15.0929	523	885	16419.7	34946.8	2.128 up
12467		FNC004088_1FS000012467		13.5119	14.7757	527	631	11681.4	28050.3	2.401 up
12675		FNC004088_1FS000012675		12.6924	14.2703	572	180	6618.94	19760	2.985 up
12753		FNC004088_1FS000012753		13.5064	14.8156	407	283	11636.8	28836.3	2.478 up
12974		FNC004088_1RS000012974		14.7397	15.8918	724	966	27358.2	60799.4	2.222 up
13039		FNC004088_1FS000013039		13.9084	15.3716	106	510	15376.5	42393.7	2.757 up
13143		FNC004088_1FS000013143		14.4113	15.5876	79	157	21788.1	49240.1	2.259 up
13195		FNC004088_1FS000013195		13.5325	14.8125	299	225	11849.1	28775	2.428 up
13247		FNC004088_1FS000013247		13.532	15.1696	40	40	11844.8	36854.9	3.111 up
13273		FNC004088_1FS000013273		14.3367	15.5765	623	755	20691.1	48863.5	2.361 up
13278	13805	Y1019.S	R
13299		FNC004088_1FS000013299		14.4063	15.4389	336	870	21713	44420	2.045 up
13810	14232	Y1020	R
14196		FNC004088_1RS000014196		14.2712	15.4166	419	703	19771.8	43738.9	2.212 up
14292	14570	Y1021	R
14495		FNC004088_1FS000014495		13.096	14.2707	699	747	8755.5	19765.3	2.257 up
14521		FNC004088_1FS000014521		13.3283	14.3851	439	23	10285.2	21396.5	2.080 up
14547		FNC004088_1FS000014547		13.0995	14.2922	373	141	8776.71	20061.8	2.285 up
14573	16132	Y1022	R
14625		FNC004088_1FS000014625		13.8965	15.1548	679	675	15250.3	36480.3	2.392 up
14677		FNC004088_1FS000014677		14.2382	15.354	520	870	19325.5	41880.5	2.167 up
14755		FNC004088_1FS000014755		14.2453	15.2843	421	309	19420.5	39904.8	2.054 up
14781		FNC004088_1FS000014781		14.2825	15.3908	518	898	19928.3	42962.7	2.155 up
14898		FNC004088_1RS000014898		14.466	15.6906	376	288	22631.3	52884.9	2.336 up
15145		FNC004088_1FS000015145		14.3664	15.7391	747	973	21121.3	54693.9	2.589 up
15171		FNC004088_1FS000015171		14.2382	15.3311	248	536	19325.7	41221.8	2.133 up
15353		FNC004088_1FS000015353		14.489	15.5944	688	704	22994.2	49473	2.151 up
15431		FNC004088_1FS000015431		12.3448	13.3514	10	698	5201.81	10451	2.009 up
15457		FNC004088_1FS000015457		14.0682	15.3067	506	418	17176.8	40529.6	2.359 up
15509		FNC004088_1FS000015509		13.7425	15.1472	347	395	13706	36288.6	2.647 up
15691		FNC004088_1FS000015691		13.3449	14.7767	285	213	10404.2	28069.3	2.697 up
15743		FNC004088_1FS000015743		14.0255	15.3302	641	745	16676	41196.6	2.470 up
15873		FNC004088_1FS000015873		14.6703	15.714	110	874	26072.8	53751.3	2.061 up
16133		FNC004088_1FS000016133		13.8003	14.8224	87	603	14266	28972.9	2.030 up
16197	16895	Y1023	D
16263		FNC004088_1FS000016263		13.0272	14.2528	475	615	8347.64	19521.4	2.338 up
16289		FNC004088_1FS000016289		13.6125	14.9425	395	655	12524.4	31487.7	2.514 up
16367		FNC004088_1FS000016367		14.3031	15.6462	470	520	20214.5	51283.9	2.536 up
16393		FNC004088_1FS000016393		13.9807	15.0435	630	530	16166.3	33771.7	2.089 up
16575		FNC004088_1FS000016575		13.8057	15.0947	406	294	14319.3	34990.7	2.443 up
16796		FNC004088_1RS000016796		14.1679	15.4417	171	347	18405.9	44505.9	2.418 up
16809		FNC004088_1FS000016809		12.9899	14.284	673	37	8135.04	19948.7	2.452 up
16895	17563	Y1024.S	D
17560	18198	Y1025.S	D
18140	19069	metA	D
18191	18445	Y1026	D
18330		FNC004088_1RS000018330		12.1418	11.1184	343	837	4519.1	2223.25	2.032 down
18442	19341	Y1027	D
19262	19411	y0014	R
19351	19617	Y1028	D
19456	21087	aceB	D
19813	20454	Y1029	D
20060		FNC004088_1FS000020060		13.1443	14.1907	16	162	9053.53	18698.8	2.065 up
20457	21713	Y1030	D
21134	22441	aceA	D
21732	23321	Y1031	D
22514	24241	aceK	D
22685		BNC004838_1RS000022685		8.18538	9.22738	64	346	291.1	599.4	2.059 up
23067		FNC004088_1RS000023067		12.8925	10.9133	267	559	7603.79	1928.5	3.942 down
23344	23799	Y1032	D
23873	24244	Y1033	D
24077	24214	y0017	R
24271	25146	Y1034	D
24361	24954	iclR	R
25221	25883	Y1035	D
25420	29115	metH	D
25911		CNC004839_1RS000025911		8.80778	7.4946	449	799	448.13	180.34	2.484 down
25927	26361	Y1036	D
26361	27194	Y1037	D
27178	27636	Y1038	D
27627	28100	Y1039	D
28102	28485	Y1040	D
28560	29306	Y1041	D
29211	34175	hylA	R
29366	29683	Y1042	D
29563		ENC004835_1FS000029563		9.67137	8.53756	734	996	815.4	371.59	2.194 down
29764	30033	Y1043	D
30041	34618	Y1044	D
34660	34995	Y1045	D
35052	35783	Y1046	D
35570		BNC004838_1FS000035570		8.30561	10.0173	262	576	316.4	1036.38	3.275 up
35596		BNC004838_1FS000035596		8.48645	10.0488	8	976	358.65	1059.21	2.953 up
35622		BNC004838_1FS000035622		8.95421	10.3559	18	88	496	1310.48	2.642 up
35674		BNC004838_1FS000035674		8.35356	9.5383	553	749	327.09	743.56	2.273 up
35700		BNC004838_1FS000035700		8.03052	9.43375	436	568	261.47	691.58	2.644 up
35726		BNC004838_1FS000035726		7.91516	9.4226	517	877	241.38	686.25	2.843 up
35752		BNC004838_1FS000035752		7.96845	9.59982	702	262	250.46	775.95	3.098 up
35776	36573	Y1047.S	D
35778		BNC004838_1FS000035778		8.1834	9.38607	498	226	290.7	669.09	2.301 up
35804		BNC004838_1FS000035804		8.24744	9.57929	171	77	303.9	764.99	2.517 up
35830		BNC004838_1FS000035830		8.15482	9.59648	125	55	285	774.16	2.716 up
35856		BNC004838_1FS000035856		7.96135	9.19473	419	267	249.23	585.99	2.351 up
35960		BNC004838_1FS000035960		7.95233	9.61121	442	202	247.68	782.1	3.157 up
35986		BNC004838_1FS000035986		7.95877	9.64113	675	1013	248.79	798.49	3.209 up
36012		BNC004838_1FS000036012		7.81019	9.26391	644	418	224.44	614.77	2.739 up
36038		BNC004838_1FS000036038		7.81584	9.51338	693	791	225.32	730.82	3.243 up
36064		BNC004838_1FS000036064		7.81844	9.32771	156	276	225.73	642.57	2.846 up
36090		BNC004838_1FS000036090		8.11542	9.242	19	909	277.32	605.51	2.183 up
36116		BNC004838_1FS000036116		8.00774	9.37182	421	725	257.38	662.52	2.574 up
36142		BNC004838_1FS000036142		8.04578	9.48121	113	587	264.25	714.71	2.704 up
36168		BNC004838_1FS000036168		7.65165	9.20176	366	478	201.08	588.85	2.928 up
36194		BNC004838_1FS000036194		7.98418	9.29427	331	751	253.21	627.85	2.479 up
36220		BNC004838_1FS000036220		8.25696	9.59635	54	754	305.91	774.09	2.530 up
36246		BNC004838_1FS000036246		8.05584	9.56084	208	968	266.1	755.27	2.838 up
36272		BNC004838_1FS000036272		7.78786	9.29421	38	620	220.99	627.82	2.840 up
36350		BNC004838_1FS000036350		7.99451	9.11169	358	348	255.03	553.21	2.169 up
36402		BNC004838_1FS000036402		8.06362	9.52354	755	25	267.54	735.99	2.750 up
36428		BNC004838_1FS000036428		8.22021	9.2525	250	122	298.21	609.93	2.045 up
36445	37830	lysC	R
36454		BNC004838_1FS000036454		7.74319	9.5849	417	221	214.26	767.97	3.584 up
36480		BNC004838_1FS000036480		7.78589	9.47215	721	629	220.69	710.24	3.218 up
36532		BNC004838_1FS000036532		8.00354	9.11179	205	245	256.63	553.25	2.155 up
36561	37148	Y1048	D
36584		BNC004838_1FS000036584		7.64766	9.47291	702	784	200.53	710.61	3.543 up
36610		BNC004838_1FS000036610		8.00768	9.60565	665	323	257.37	779.09	3.027 up
36636		BNC004838_1FS000036636		7.89007	9.67388	288	900	237.22	816.82	3.443 up
36662		BNC004838_1FS000036662		7.83729	9.63562	667	673	228.7	795.44	3.478 up
36688		BNC004838_1FS000036688		8.151	9.61085	342	746	284.25	781.91	2.750 up
36714		BNC004838_1FS000036714		8.09255	9.92816	555	93	272.96	974.26	3.569 up
36766		BNC004838_1FS000036766		8.39583	9.42805	401	935	336.82	688.85	2.045 up
36792		BNC004838_1FS000036792		8.31994	9.6331	102	956	319.56	794.06	2.484 up
36818		BNC004838_1FS000036818		8.07563	9.50298	94	796	269.78	725.58	2.689 up
36844		BNC004838_1FS000036844		8.19863	9.96396	698	892	293.79	998.73	3.399 up
36870		BNC004838_1FS000036870		8.19486	9.66651	442	198	293.02	812.66	2.773 up
36896		BNC004838_1FS000036896		8.07991	10.1728	488	76	270.58	1154.27	4.265 up
36922		BNC004838_1FS000036922		8.06506	9.6628	389	689	267.81	810.57	3.026 up
36948		BNC004838_1FS000036948		7.99593	9.67722	635	929	255.28	818.72	3.207 up
36974		BNC004838_1FS000036974		8.18526	9.37852	565	57	291.08	665.6	2.286 up
37000		BNC004838_1FS000037000		8.49505	9.87119	27	717	360.8	936.54	2.595 up
37026		BNC004838_1FS000037026		7.95204	10.0798	88	952	247.63	1082.22	4.370 up
37052		BNC004838_1FS000037052		7.72608	9.63507	41	623	211.73	795.14	3.755 up
37078		BNC004838_1FS000037078		7.91985	9.24986	429	877	242.17	608.82	2.514 up
37104		BNC004838_1FS000037104		7.90646	9.46239	340	372	239.93	705.44	2.940 up
37130		BNC004838_1FS000037130		7.7941	9.37442	406	350	221.95	663.72	2.990 up
37156		BNC004838_1FS000037156		7.8503	8.99179	692	838	230.77	509.09	2.206 up
37164	41801	Y1049	D
37182		BNC004838_1FS000037182		7.75657	8.82325	390	522	216.25	452.96	2.094 up
37208		BNC004838_1FS000037208		7.75892	8.96031	764	556	216.6	498.11	2.299 up
37234		BNC004838_1FS000037234		7.59794	9.06831	311	581	193.73	536.83	2.770 up
37260		BNC004838_1FS000037260		8.0584	9.40811	661	267	266.58	679.4	2.548 up
37286		BNC004838_1FS000037286		7.8618	9.53217	493	547	232.62	740.41	3.182 up
37312		BNC004838_1FS000037312		8.14865	9.35481	639	911	283.78	654.75	2.307 up
37338		BNC004838_1FS000037338		8.13508	9.32764	490	776	281.13	642.54	2.285 up
37364		BNC004838_1FS000037364		8.21476	9.21965	205	513	297.09	596.2	2.006 up
37390		BNC004838_1FS000037390		8.0851	9.08919	263	1017	271.55	544.65	2.005 up
37416		BNC004838_1FS000037416		8.00182	9.29798	18	852	256.32	629.46	2.455 up
37468		BNC004838_1FS000037468		8.08073	9.48616	450	274	270.73	717.17	2.648 up
37494		BNC004838_1FS000037494		8.09077	9.25229	345	879	272.62	609.84	2.236 up
38200	39846	pgi	D
38356		ENC004835_1RS000038356		13.3691	12.3564	405	969	10580.3	5243.72	2.017 down
39422		ENC004835_1RS000039422		8.3269	9.77607	22	592	321.1	876.78	2.730 up
39522		BNC004838_1FS000039522		8.0029	9.33393	427	817	256.52	645.35	2.515 up
39548		BNC004838_1FS000039548		8.11601	9.38413	504	104	277.44	668.2	2.408 up
39574		BNC004838_1FS000039574		7.83936	9.04336	344	736	229.02	527.62	2.303 up
39600		BNC004838_1FS000039600		7.94918	9.27477	641	523	247.14	619.42	2.506 up
39626		BNC004838_1FS000039626		8.01715	9.62626	265	879	259.06	790.3	3.050 up
39927		FNC004088_1FS000039927		9.74413	8.72126	520	172	857.58	422.05	2.031 down
39940		FNC004088_1RS000039940		9.95156	8.83775	227	71	990.19	457.54	2.164 down
39966		FNC004088_1RS000039966		10.5697	8.96066	547	1015	1519.79	498.23	3.050 down
39979		FNC004088_1FS000039979		10.2871	9.04081	165	763	1249.47	526.69	2.372 down
39981	40388	psiE	D
39992		FNC004088_1RS000039992		10.1397	8.88684	2	616	1128.13	473.38	2.383 down
40018		FNC004088_1RS000040018		11.7919	10.1679	14	252	3545.75	1150.4	3.082 down
40031		FNC004088_1FS000040031		10.5316	9.44072	302	368	1480.24	694.93	2.130 down
40044		FNC004088_1RS000040044		11.9625	10.421	741	989	3990.85	1371.02	2.910 down
40057		FNC004088_1FS000040057		11.391	10.2015	536	144	2685.46	1177.47	2.280 down
40070		FNC004088_1RS000040070		11.2027	9.91913	23	239	2357	968.18	2.434 down
40096		FNC004088_1RS000040096		10.6821	9.39303	404	752	1642.99	672.33	2.443 down
40122		FNC004088_1RS000040122		10.9913	9.68246	756	26	2035.72	821.69	2.477 down
40135		FNC004088_1FS000040135		11.1323	9.55334	477	941	2244.73	751.35	2.987 down
40148		FNC004088_1RS000040148		11.3447	10.3073	369	119	2600.7	1267.13	2.052 down
40161		FNC004088_1FS000040161		10.5069	9.22666	225	499	1455.11	599.1	2.428 down
40174		FNC004088_1RS000040174		12.572	10.9734	227	131	6089.05	2010.61	3.028 down
40187		FNC004088_1FS000040187		11.7661	10.4679	340	242	3483.05	1416.29	2.459 down
40200		FNC004088_1RS000040200		11.0744	9.26211	355	963	2156.33	614.01	3.511 down
40213		FNC004088_1FS000040213		11.241	9.79068	214	680	2420.42	885.7	2.732 down
40226		FNC004088_1RS000040226		10.8053	9.40698	587	357	1789.41	678.87	2.635 down
40252		FNC004088_1RS000040252		10.6824	9.50024	625	149	1643.37	724.2	2.269 down
40265		FNC004088_1FS000040265		10.6492	9.11257	708	394	1605.9	553.55	2.901 down
40278		FNC004088_1RS000040278		10.9336	9.62575	667	503	1955.81	790.02	2.475 down
40291		FNC004088_1FS000040291		10.5112	9.21114	95	339	1459.43	592.69	2.462 down
40304		FNC004088_1RS000040304		11.1613	9.96909	609	159	2290.31	1002.3	2.285 down
40317		FNC004088_1FS000040317		11.1042	9.7232	767	255	2201.41	845.23	2.604 down
40330		FNC004088_1RS000040330		11.3501	9.97523	203	177	2610.56	1006.57	2.593 down
40343		FNC004088_1FS000040343		11.283	9.91274	240	274	2491.9	963.9	2.585 down
40356		FNC004088_1RS000040356		11.2048	9.82887	119	883	2360.41	909.46	2.595 down
40369		FNC004088_1FS000040369		11.4996	10.1595	618	192	2895.43	1143.73	2.531 down
40473		FNC004088_1FS000040473		10.4539	9.36579	292	994	1402.65	659.76	2.126 down
40499		FNC004088_1FS000040499		10.9053	9.68514	691	203	1917.92	823.22	2.329 down
40531	41442	malG	R
40614		BNC004838_1FS000040614		8.92206	7.71667	262	828	485.07	210.35	2.305 down
41006		FNC004088_1RS000041006		11.3156	12.9297	23	265	2548.87	7802.29	3.061 up
41160		BNC004838_1FS000041160		9.74046	8.60042	350	928	855.41	388.14	2.203 down
41212		BNC004838_1FS000041212		9.88375	8.88278	418	792	944.72	472.05	2.001 down
41238		BNC004838_1FS000041238		10.7774	9.72343	652	160	1755.24	845.37	2.076 down
41316		BNC004838_1FS000041316		10.4347	9.4178	40	598	1384.06	683.97	2.023 down
41342		BNC004838_1FS000041342		10.7489	9.67579	81	73	1720.87	817.9	2.103 down
41435	43027	malF	R
41804	42436	Y1050	D
42072		FNC004088_1RS000042072		11.6617	13.0523	376	50	3239.77	8494.6	2.621 up
42469	45405	Y1051	D
42683		FNC004088_1FS000042683		11.781	13.0085	493	473	3519.01	8240.61	2.341 up
43199	44410	malE	R
44514		BNC004838_1FS000044514		9.44285	8.37274	290	790	695.95	331.47	2.099 down
44888	45250	y0030	D
44904		BNC004838_1FS000044904		10.4855	9.44244	630	686	1433.72	695.76	2.060 down
44998	45234	y0029	D
45112		BNC004838_1FS000045112		10.2608	9.22621	600	114	1226.91	598.92	2.048 down
45238	46347	malK	D
45554		BNC004838_1FS000045554		10.8438	9.73785	559	113	1837.87	853.86	2.152 down
45707	46315	Y1053	D
46022		BNC004838_1FS000046022		7.75472	8.80823	436	222	215.98	448.27	2.075 up
46250	47689	lamB	D
46386		BNC004838_1FS000046386		15.0118	12.7493	19	17	33037.7	6885.52	4.798 down
46412		BNC004838_1FS000046412		13.9733	12.0887	531	571	16083.8	4355.73	3.692 down
46438		BNC004838_1FS000046438		14.2703	11.9485	159	859	19759.5	3952.51	4.999 down
46449	47231	Y1054	R
46464		BNC004838_1FS000046464		13.6818	11.4954	470	1010	13141.5	2887.04	4.551 down
46490		BNC004838_1FS000046490		12.9421	11.8801	355	719	7869.74	3769.36	2.087 down
46542		BNC004838_1FS000046542		13.1373	12.1234	368	208	9009.94	4461.86	2.019 down
46568		BNC004838_1FS000046568		13.7321	11.9569	88	552	13607.4	3975.34	3.422 down
46620		BNC004838_1FS000046620		13.4063	11.9485	308	444	10857	3952.43	2.746 down
46646		BNC004838_1FS000046646		12.8951	11.379	685	851	7617.77	2663.22	2.860 down
46724		BNC004838_1FS000046724		12.1295	11.0274	149	283	4480.68	2087.34	2.146 down
46776		BNC004838_1FS000046776		13.1228	11.4268	502	974	8919.67	2753.08	3.239 down
46802		BNC004838_1FS000046802		13.7055	12.1577	408	72	13358.6	4569.07	2.923 down
46828		BNC004838_1FS000046828		13.6528	11.5719	42	624	12879.5	3044.39	4.230 down
46854		BNC004838_1FS000046854		13.0299	11.6014	451	583	8363.3	3107.09	2.691 down
46880		BNC004838_1FS000046880		13.4204	11.6286	481	599	10963	3166.36	3.462 down
46906		BNC004838_1FS000046906		11.9739	10.8857	698	664	4022.52	1892.05	2.126 down
46932		BNC004838_1FS000046932		13.106	11.4584	717	415	8816.72	2814.01	3.133 down
46958		BNC004838_1FS000046958		13.2617	11.7243	244	502	9821.64	3383.55	2.902 down
46984		BNC004838_1FS000046984		13.7901	11.6025	294	54	14165.5	3109.64	4.555 down
47010		BNC004838_1FS000047010		13.167	11.6106	613	661	9197.2	3127.1	2.941 down
47036		BNC004838_1FS000047036		13.5611	11.6456	762	920	12086.4	3203.92	3.772 down
47062		BNC004838_1FS000047062		13.3059	11.5502	687	233	10127.2	2998.91	3.376 down
47088		BNC004838_1FS000047088		13.387	11.5716	610	410	10712.7	3043.72	3.519 down
47166		BNC004838_1FS000047166		11.8584	10.6821	210	790	3713.19	1642.96	2.260 down
47192		BNC004838_1FS000047192		13.0954	11.3216	472	212	8752.13	2559.41	3.419 down
47218		BNC004838_1FS000047218		13.3463	11.4529	730	112	10414.5	2803.34	3.715 down
47228	48250	Y1055	R
47270		BNC004838_1FS000047270		13.2804	11.3985	181	685	9949.07	2699.48	3.685 down
47296		BNC004838_1FS000047296		13.5349	11.6706	298	20	11868.9	3259.82	3.640 down
47348		BNC004838_1FS000047348		12.1856	10.6959	626	234	4658.26	1658.8	2.808 down
47374		BNC004838_1FS000047374		12.7625	11.5908	494	718	6948.58	3084.48	2.252 down
47400		BNC004838_1FS000047400		13.2721	11.7489	245	183	9892.57	3441.73	2.874 down
47426		BNC004838_1FS000047426		13.2373	11.7427	545	285	9656.91	3426.98	2.817 down
47452		BNC004838_1FS000047452		14.0259	12.0105	701	169	16680.6	4125.83	4.042 down
47478		BNC004838_1FS000047478		13.1934	11.8132	660	902	9367.21	3598.65	2.602 down
47504		BNC004838_1FS000047504		13.3833	11.8567	722	914	10685.1	3708.71	2.881 down
47530		BNC004838_1FS000047530		13.9327	11.935	255	231	15637.4	3915.53	3.993 down
47582		BNC004838_1FS000047582		13.289	11.7699	456	214	10008.9	3492.2	2.866 down
47608		BNC004838_1FS000047608		13.1178	11.4496	574	614	8889.23	2796.85	3.178 down
47634		BNC004838_1FS000047634		13.2916	11.7332	419	385	10026.8	3404.32	2.945 down
47660		BNC004838_1FS000047660		14.2833	11.7712	157	957	19938.5	3495.39	5.704 down
47686		BNC004838_1FS000047686		13.5134	11.7398	441	383	11693.4	3420.11	3.419 down
47712		BNC004838_1FS000047712		15.0621	12.4263	303	39	34208.3	5504.03	6.215 down
47764		BNC004838_1FS000047764		13.3659	11.5901	559	465	10556.7	3083.03	3.424 down
47790		BNC004838_1FS000047790		13.0924	11.3923	56	528	8733.76	2688.01	3.249 down
47816		BNC004838_1FS000047816		14.1207	11.7007	623	989	17814.1	3328.73	5.351 down
47842		BNC004838_1FS000047842		14.3241	12.1511	431	531	20511.3	4548.4	4.509 down
47868		BNC004838_1FS000047868		13.2208	11.4256	319	113	9546.75	2750.72	3.470 down
47894		BNC004838_1FS000047894		12.374	10.894	30	986	5307.98	1902.89	2.789 down
47912	48841	malM	D
47920		BNC004838_1FS000047920		13.2194	11.5069	322	98	9537.66	2910.23	3.277 down
47946		BNC004838_1FS000047946		13.3152	11.3023	624	1020	10192.1	2525.32	4.035 down
47972		BNC004838_1FS000047972		12.5444	10.7922	43	779	5973.52	1773.3	3.368 down
48024		BNC004838_1FS000048024		11.3601	10.0762	748	504	2628.61	1079.57	2.434 down
48050		BNC004838_1FS000048050		12.2553	10.8602	237	729	4888.99	1858.85	2.630 down
48076		BNC004838_1FS000048076		12.8164	11.323	526	316	7212.94	2561.91	2.815 down
48102		BNC004838_1FS000048102		13.5999	11.3957	292	348	12415.7	2694.34	4.608 down
48128		BNC004838_1FS000048128		12.3837	10.9877	298	410	5344.08	2030.64	2.631 down
48154		BNC004838_1FS000048154		13.1209	11.2436	706	980	8908.27	2424.74	3.673 down
48180		BNC004838_1FS000048180		12.773	11.0957	172	812	6999.27	2188.46	3.198 down
48206		BNC004838_1FS000048206		11.985	10.5149	222	370	4053.6	1463.16	2.770 down
48232		BNC004838_1FS000048232		12.3689	10.9182	716	144	5289.62	1935.08	2.733 down
48264	48617	Y1056	R
48284		BNC004838_1FS000048284		13.2852	11.8588	137	771	9982.96	3714.1	2.687 down
48310		BNC004838_1FS000048310		12.2164	10.9291	526	766	4758.7	1949.8	2.440 down
48620	48874	Y1057	D
48652	49128	Y1058	R
48820	49161	Y1059	D
49078	49236	y0034	R
49210	50004	Y1060	R
49240	49590	y0035	D
49742	50260	y0036	R
50257	50979	Y1061	D
50442		BNC004838_1FS000050442		13.1931	11.6494	133	611	9365.48	3212.42	2.915 down
50781	51281	y0037	D
51013	52221	Y1062	D
51349	52830	y0038	D
52690	53712	Y1063.S	D
52837	53277	y0039	D
53277	54503	y0040	D
53911	54234	Y1064	R
54347		FNC004088_1RS000054347		10.8076	12.1648	497	373	1792.28	4591.77	2.561 up
54373		FNC004088_1RS000054373		10.5408	11.6921	499	983	1489.67	3308.86	2.221 up
54386		FNC004088_1FS000054386		10.3921	11.5501	402	840	1343.8	2998.63	2.231 up
54393	54650	y0041	R
54399		FNC004088_1RS000054399		10.434	11.4553	664	104	1383.42	2808.03	2.029 up
54408	54803	Y1066	R
54412		FNC004088_1FS000054412		9.32339	10.5186	488	100	640.65	1466.92	2.289 up
54425		FNC004088_1RS000054425		9.92677	11.2883	298	338	973.32	2501.06	2.569 up
54438		FNC004088_1FS000054438		9.75475	11.3909	402	280	863.92	2685.4	3.108 up
54689	55471	y0042	R
54694	55002	Y1067	R
55088	55543	Y1068.S	D
55468	56490	y0043	R
55788	57551	Y1069	R
55967		ENC004835_1RS000055967		9.18514	10.2206	488	498	582.11	1193.19	2.049 up
56141		FNC004088_1RS000056141		11.7975	12.9756	383	117	3559.59	8054.84	2.262 up
56560	56985	y0044	D
57193	57432	y0045	R
57629	58117	Y1070	R
58060	58908	glpF	D
58104		FNC004088_1FS000058104		11.0315	12.0409	172	420	2093.23	4213.71	2.013 up
58130		FNC004088_1FS000058130		10.9054	12.3463	367	173	1918.02	5207.23	2.714 up
58455		FNC004088_1RS000058455		10.5277	11.6354	374	230	1476.24	3181.3	2.155 up
58663		FNC004088_1RS000058663		10.2797	11.4966	657	33	1243.05	2889.54	2.324 up
58856	59131	Y1071.S	D
59085	60608	glpK	D
59154	60140	Y1072	R
60161	60781	Y1073	R
60737	61855	glpX	D
60981	61307	Y1074	R
61307	61552	Y1075	R
61836	63041	parA	D
62010	62756	fpr	D
63038	64009	parB	D
63097	63597	y0050	R
63700	64314	y0051	D
63916	64149	Y1078	R
64146	64292	Y1079	R
64388	65785	Y1080	D
64443	65210	tpiA	D
65442	66737	y0053	R
65947	66255	Y1083	R
66501	67028	Y1084	R
66648	67325	Y1085	D
66730	67551	y0054	D
67121		ENC004835_1RS000067121		10.206	7.90195	675	79	1181.15	239.18	4.938 down
67325	67546	Y1086	D
67355		ANC004836_1RS000067355		10.8696	9.84408	461	1011	1870.98	919.1	2.035 down
67548	68261	y0055	D
67557	67976	Y1087.S	D
68030	68809	Y1088	D
68327	69754	y0056	D
68650	69000	Y1089	R
69208	69714	Y1090	D
69830	70648	modA	D
70427	70657	Y1091	D
70489		ANC004836_1FS000070489		10.7256	11.7334	432	558	1693.26	3404.88	2.010 up
70730	72739	Y1092	D
70838		FNC004088_1RS000070838		11.2378	10.1759	583	903	2414.94	1156.79	2.087 down
70877		FNC004088_1FS000070877		11.6732	10.2469	765	205	3265.78	1215.16	2.687 down
70898	71920	sbp	R
70916		FNC004088_1RS000070916		12.1401	10.6727	231	991	4513.64	1632.26	2.765 down
70929		FNC004088_1FS000070929		12.0883	10.7296	22	410	4354.45	1698.02	2.564 down
70955		FNC004088_1FS000070955		11.3346	10.0308	33	745	2582.52	1046.09	2.468 down
70968		FNC004088_1RS000070968		11.0856	9.58073	128	668	2173.17	765.75	2.837 down
70994		FNC004088_1RS000070994		11.8	10.1323	518	986	3565.64	1122.35	3.176 down
71020		FNC004088_1RS000071020		13.6582	12.5807	572	84	12928	6125.99	2.110 down
71111		FNC004088_1FS000071111		14.6514	13.4182	257	991	25734.9	10946.6	2.350 down
71293		FNC004088_1FS000071293		12.84	11.6064	494	966	7331.84	3118.02	2.351 down
71345		FNC004088_1FS000071345		12.6885	11.3365	212	980	6600.95	2586.06	2.552 down
71371		FNC004088_1FS000071371		13.3321	12.0947	290	176	10312.6	4374.04	2.357 down
71410		FNC004088_1RS000071410		12.5314	11.4204	583	895	5920.14	2740.89	2.159 down
71436		FNC004088_1RS000071436		13.8225	12.6205	483	321	14487.3	6297.04	2.300 down
71449		FNC004088_1FS000071449		12.0785	10.9574	93	643	4325.18	1988.37	2.175 down
71462		FNC004088_1RS000071462		12.5019	11.4769	690	54	5800.41	2850.31	2.035 down
71475		FNC004088_1FS000071475		12.4573	11.2828	709	527	5623.6	2491.59	2.257 down
71501		FNC004088_1FS000071501		13.0537	12.0181	123	107	8502.67	4147.82	2.049 down
71527		FNC004088_1FS000071527		13.8488	12.5487	179	1	14753.5	5991.36	2.462 down
71553		FNC004088_1FS000071553		13.5944	12.3968	439	749	12368.2	5392.79	2.293 down
71579		FNC004088_1FS000071579		13.6705	12.6162	88	534	13038.7	6278.59	2.076 down
71631		FNC004088_1FS000071631		13.792	12.3682	219	593	14184.7	5287.06	2.682 down
71644		FNC004088_1RS000071644		13.2759	12.1384	736	510	9918.47	4508.54	2.199 down
71657		FNC004088_1FS000071657		13.3373	12.0696	637	787	10349.7	4298.45	2.407 down
71696		FNC004088_1RS000071696		13.1804	11.9328	312	62	9283.3	3909.51	2.374 down
71735		FNC004088_1FS000071735		12.5254	11.2048	183	755	5895.65	2360.39	2.497 down
71748		FNC004088_1RS000071748		12.6655	11.6619	291	621	6496.6	3240.38	2.004 down
71761		FNC004088_1FS000071761		12.7869	11.7153	669	475	7067.06	3362.46	2.101 down
71787		FNC004088_1FS000071787		12.2743	10.9876	660	682	4953.55	2030.4	2.439 down
71839		FNC004088_1FS000071839		12.8766	11.2004	683	583	7520.38	2353.23	3.195 down
71865		FNC004088_1FS000071865		12.559	11.1175	636	66	6034.32	2221.76	2.716 down
71891		FNC004088_1FS000071891		9.91333	8.80669	250	818	964.29	447.79	2.153 down
72108	73091	pfkA	R
72863	73885	Y1093	D
73309	74211	fieF	R
73885	74664	Y1094	D
73959		FNC004088_1RS000073959		11.3551	9.53389	584	590	2619.62	741.29	3.533 down
74583	74705	y0061	D
74680	75777	Y1095	D
74773	75732	y0062	R
75094		ENC004835_1FS000075094		13.6	12.5464	365	943	12416.8	5981.93	2.075 down
75777	75953	y0063	R
75932	76039	y0064	D
76049	76252	y0065	D
76298	76603	Y1096	D
76348		FNC004088_1FS000076348		10.7469	12.231	383	241	1718.44	4807.2	2.797 up
76410	76898	y0066	R
76511		ENC004835_1RS000076511		11.8162	12.8925	358	212	3606.15	7603.92	2.108 up
77048	77770	cpxR	D
77118	78023	caf1R	R
77767	79143	cpxA	D
78351	79127	caf1M	D
78938	79090	y0068	R
79152	81653	Y1099	D
79192	80256	ada	R
80349	80933	y0071	D
80626		FNC004088_1RS000080626		9.68673	8.67289	378	938	824.13	408.13	2.019 down
81056	81880	cysE	R
81734	82246	caf1	D
82143	83162	gpsA	R
82732		FNC004088_1RS000082732		11.8078	10.788	402	958	3584.99	1768.14	2.027 down
83162	83638	secB	R
83726	83974	grxC	R
84093	84527	y0076	R
84097		FNC004088_1FS000084097		11.6907	10.6753	432	938	3305.55	1635.26	2.021 down
84104	84490	Y1102	R
84292		FNC004088_1RS000084292		13.1336	11.9888	472	992	8986.88	4064.27	2.211 down
84519		ENC004835_1RS000084519		11.6063	12.7065	125	983	3117.86	6684.08	2.143 up
84545		ENC004835_1RS000084545		11.7419	13.2057	403	333	3424.93	9447.63	2.758 up
84645	84914	Y1103	R
84813	84965	Y1103.1N	D
84924	86471	y0077	D
85075	87441	Y1104	D
86481	87851	y0078	D
87539	88774	cobS	D
88947	89972	tdh	R
88955	92479	Y1106	D
89982	91223	kbl	R
90364		FNC004088_1FS000090364		14.1539	13.0715	362	972	18228.2	8607.92	2.117 down
91394	92371	rfaD	D
92016	92243	y0082	D
92390	93466	rfaF	D
92476	92919	Y1107	D
92949	93512	Y1108	R
93442	94431	rfaC	D
93457		BNC004838_1FS000093457		11.312	12.5058	401	595	2542.44	5815.85	2.287 up
93496		BNC004838_1RS000093496		11.2803	12.3064	383	27	2487.23	5065.16	2.036 up
94015	94488	Y1109	D
94419		BNC004838_1FS000094419		7.97901	9.14662	63	803	252.3	566.77	2.246 up
94608	95636	Y1110.S	D
94743	96128	kdtA	D
95646	96641	Y1111	D
96129	96911	y0087	D
96641	96907	Y1112	D
96908	97387	kdtB	D
96910	97986	Y1113	D
97393	98202	mutM	R
97396	97554	y0089	D
98077	98277	Y1113.1N	D
98281	99111	Y1114	D
98285	98452	rpmG	R
98963	99631	radC	R
99265	99636	Y1115	D
99620	100030	Y1116	D
99711	101042	dfp	D
100098	100373	Y1117	D
100462	100593	Y1117.1N	D
100590	100925	Y1118	D
100967		ENC004835_1FS000100967		10.6062	11.6481	551	781	1558.75	3209.54	2.059 up
101008	101478	dut	D
101600	102196	slmA	D
102331	102978	pyrE	R
102491		FNC004088_1RS000102491		10.616	9.56876	380	942	1569.37	759.43	2.066 down
102582		FNC004088_1FS000102582		12.8094	11.798	642	416	7178.25	3560.77	2.015 down
102920		FNC004088_1FS000102920		12.5179	11.3377	391	947	5865.05	2588.08	2.266 down
103145	103861	rph	R
103284		FNC004088_1FS000103284		13.2766	12.1947	609	413	9922.92	4687.83	2.116 down
103988	104851	y0098	D
105254	105877	y0099	D
105890	107593	y0100	R
107994	108617	gmk	D
108672	108947	rpoZ	D
108967	111075	spoT	D
111081	111773	spoU	D
111774	113855	recG	D
114022		FNC004088_1FS000114022		12.3521	13.7828	343	225	5228.32	14093.8	2.695 up
114061		FNC004088_1RS000114061		11.6697	12.9288	248	826	3257.8	7797.26	2.393 up
114221	115435	gltS	R
114256		FNC004088_1FS000114256		10.7809	9.3527	62	670	1759.47	653.8	2.691 down
114282		FNC004088_1FS000114282		11.4433	10.3239	701	823	2784.73	1281.76	2.172 down
114308		FNC004088_1FS000114308		11.1789	10.0191	42	452	2318.37	1037.61	2.234 down
114360		FNC004088_1FS000114360		10.4781	9.16915	200	1006	1426.37	575.69	2.477 down
114386		FNC004088_1FS000114386		11.7757	10.3313	768	950	3506.26	1288.3	2.721 down
114399		FNC004088_1RS000114399		10.8026	9.75536	10	890	1786.08	864.29	2.066 down
114412		FNC004088_1FS000114412		10.9767	9.73534	639	243	2015.2	852.37	2.364 down
114425		FNC004088_1RS000114425		10.3058	9.16588	725	433	1265.78	574.39	2.203 down
114451		FNC004088_1RS000114451		9.8673	8.85321	159	455	934.01	462.47	2.019 down
114464		FNC004088_1FS000114464		10.3464	9.08334	189	527	1301.9	542.45	2.400 down
114490		FNC004088_1FS000114490		10.6886	9.53545	730	552	1650.43	742.09	2.224 down
114503		FNC004088_1RS000114503		10.4742	9.38351	705	323	1422.45	667.91	2.129 down
114516		FNC004088_1FS000114516		10.4219	9.35851	98	332	1371.88	656.43	2.089 down
114542		FNC004088_1FS000114542		10.7601	9.51249	37	811	1734.26	730.37	2.374 down
114555		FNC004088_1RS000114555		11.1367	9.83312	207	1007	2251.5	912.15	2.468 down
114568		FNC004088_1FS000114568		12.267	10.9757	732	772	4928.77	2013.76	2.447 down
114581		FNC004088_1RS000114581		10.985	9.84949	250	618	2026.88	922.55	2.197 down
114594		FNC004088_1FS000114594		12.0705	10.8082	586	354	4301.08	1793.01	2.398 down
114646		FNC004088_1FS000114646		11.8079	10.6049	360	630	3585.24	1557.33	2.302 down
114659		FNC004088_1RS000114659		12.0328	10.8925	350	496	4190.16	1900.99	2.204 down
114672		FNC004088_1FS000114672		13.1346	11.6692	644	978	8992.98	3256.72	2.761 down
114685		FNC004088_1RS000114685		12.8051	11.3739	348	852	7156.8	2653.9	2.696 down
114698		FNC004088_1FS000114698		13.131	11.4807	213	103	8970.72	2857.89	3.138 down
114724		FNC004088_1FS000114724		12.1468	10.6722	694	190	4534.86	1631.76	2.779 down
114737		FNC004088_1RS000114737		11.5234	10.3078	630	520	2943.71	1267.51	2.322 down
114750		FNC004088_1FS000114750		11.6864	10.4351	158	294	3295.69	1384.48	2.380 down
114763		FNC004088_1RS000114763		12.729	10.9501	768	406	6789.1	1978.4	3.431 down
114776		FNC004088_1FS000114776		11.3894	10.2213	205	797	2682.48	1193.77	2.247 down
114789		FNC004088_1RS000114789		11.409	10.1183	59	819	2719.18	1111.48	2.446 down
114802		FNC004088_1FS000114802		11.1777	10.1737	188	924	2316.49	1155.05	2.005 down
114815		FNC004088_1RS000114815		11.813	10.6299	21	355	3598.06	1584.61	2.270 down
114828		FNC004088_1FS000114828		11.4401	10.2938	606	288	2778.62	1255.25	2.213 down
114841		FNC004088_1RS000114841		11.7586	10.4808	190	18	3464.98	1429.05	2.424 down
114854		FNC004088_1FS000114854		11.7165	10.5273	163	129	3365.33	1475.79	2.280 down
114867		FNC004088_1RS000114867		12.7562	11.4471	761	777	6918.47	2792	2.477 down
114880		FNC004088_1FS000114880		13.1683	11.6008	411	739	9205.51	3105.85	2.963 down
114906		FNC004088_1FS000114906		13.7278	12.3832	337	505	13566.9	5342.16	2.539 down
114932		FNC004088_1FS000114932		11.6773	10.5488	490	510	3275.08	1498.03	2.186 down
114945		FNC004088_1RS000114945		11.9312	10.8821	636	668	3905.37	1887.32	2.069 down
114958		FNC004088_1FS000114958		12.0821	10.8073	77	273	4335.99	1791.93	2.419 down
114971		FNC004088_1RS000114971		12.7698	11.2916	538	214	6983.67	2506.69	2.786 down
114984		FNC004088_1FS000114984		12.8474	11.5523	319	849	7369.97	3003.25	2.453 down
114997		FNC004088_1RS000114997		12.3171	11.2546	309	97	5102.88	2443.34	2.088 down
115010		FNC004088_1FS000115010		12.8395	11.2664	329	775	7329.57	2463.34	2.975 down
115036		FNC004088_1FS000115036		13.0207	11.4831	513	921	8310.28	2862.59	2.903 down
115049		FNC004088_1RS000115049		12.0745	10.8779	316	804	4312.95	1881.84	2.291 down
115062		FNC004088_1FS000115062		13.465	11.8905	710	812	11307.5	3796.67	2.978 down
115075		FNC004088_1RS000115075		12.4494	11.3633	423	39	5593.02	2634.44	2.123 down
115088		FNC004088_1FS000115088		13.957	12.2938	94	106	15902.3	5021.18	3.167 down
115114		FNC004088_1FS000115114		13.3062	11.6726	674	970	10128.6	3264.34	3.102 down
115127		FNC004088_1RS000115127		12.2157	11.0939	648	792	4756.37	2185.73	2.176 down
115140		FNC004088_1FS000115140		12.3706	10.9569	347	763	5295.54	1987.72	2.664 down
115153		FNC004088_1RS000115153		11.4084	10.3814	439	173	2718.21	1333.9	2.037 down
115166		FNC004088_1FS000115166		11.6979	10.6717	407	271	3322.23	1631.23	2.036 down
115179		FNC004088_1RS000115179		12.3248	10.6612	492	748	5130.07	1619.36	3.167 down
115192		FNC004088_1FS000115192		12.4906	11.2049	732	190	5754.78	2360.57	2.437 down
115205		FNC004088_1RS000115205		12.014	10.9118	336	360	4136.08	1926.57	2.146 down
115218		FNC004088_1FS000115218		12.7281	11.2817	516	316	6785.08	2489.68	2.725 down
115231		FNC004088_1RS000115231		11.7896	10.7728	305	879	3540.28	1749.58	2.023 down
115244		FNC004088_1FS000115244		12.171	11.1495	714	970	4611.44	2271.61	2.030 down
115257		FNC004088_1RS000115257		12.1494	11.055	711	983	4542.81	2127.65	2.135 down
115270		FNC004088_1FS000115270		12.2441	10.9428	193	99	4851.04	1968.38	2.464 down
115283		FNC004088_1RS000115283		12.0337	10.7718	622	254	4192.77	1748.41	2.398 down
115296		FNC004088_1FS000115296		12.6053	10.964	343	161	6231.39	1997.55	3.119 down
115309		FNC004088_1RS000115309		12.3913	11.0066	660	236	5372.13	2057.41	2.611 down
115322		FNC004088_1FS000115322		12.0909	10.5872	751	499	4362.41	1538.34	2.835 down
115335		FNC004088_1RS000115335		12.2198	10.7306	618	48	4769.97	1699.12	2.807 down
115348		FNC004088_1FS000115348		11.7302	10.2956	120	882	3397.43	1256.81	2.703 down
115374		FNC004088_1FS000115374		10.3258	9.10508	224	566	1283.47	550.68	2.330 down
115387		FNC004088_1RS000115387		9.99796	8.85412	587	433	1022.56	462.76	2.209 down
115426		FNC004088_1FS000115426		10.036	8.81346	458	352	1049.9	449.9	2.333 down
115439		FNC004088_1RS000115439		9.94092	8.74708	18	430	982.91	429.67	2.287 down
115452		FNC004088_1FS000115452		9.52568	8.23206	592	826	737.08	300.67	2.451 down
115622	117058	y0107	D
115686		FNC004088_1FS000115686		10.6979	9.49341	180	576	1661.05	720.78	2.304 down
115712		FNC004088_1FS000115712		11.1818	9.82451	143	661	2323	906.72	2.561 down
115738		FNC004088_1FS000115738		11.076	9.94283	477	641	2158.81	984.22	2.193 down
115803		FNC004088_1RS000115803		10.1577	9.08981	703	17	1142.31	544.89	2.096 down
115842		FNC004088_1FS000115842		10.3555	9.26863	319	727	1310.12	616.79	2.124 down
115985		FNC004088_1RS000115985		10.1238	9.10014	264	532	1115.77	548.8	2.033 down
116011		FNC004088_1RS000116011		10.6093	9.35562	422	752	1562.19	655.12	2.384 down
116050		FNC004088_1FS000116050		10.4009	9.2615	724	584	1352.02	613.75	2.202 down
116141		FNC004088_1RS000116141		10.3601	9.1339	664	774	1314.31	561.8	2.339 down
116167		FNC004088_1RS000116167		10.3527	9.29441	70	520	1307.55	627.91	2.082 down
116193		FNC004088_1RS000116193		11.0261	9.67984	258	970	2085.38	820.2	2.542 down
116219		FNC004088_1RS000116219		9.80423	8.76832	460	990	894.06	436.04	2.050 down
116245		FNC004088_1RS000116245		11.1111	9.93048	4	264	2211.86	975.83	2.266 down
116271		FNC004088_1RS000116271		10.9434	9.67839	568	972	1969.23	819.38	2.403 down
116297		FNC004088_1RS000116297		10.5238	9.45055	241	685	1472.2	699.68	2.104 down
116349		FNC004088_1RS000116349		10.7906	9.69652	447	763	1771.27	829.74	2.134 down
116375		FNC004088_1RS000116375		11.2524	10.1653	729	509	2439.48	1148.28	2.124 down
117025		FNC004088_1RS000117025		10.3075	8.19507	674	80	1267.24	293.06	4.324 down
117206	118915	y0108	D
119050	119973	y0109	R
120608	121261	y0110	D
121258	122040	y0111	D
122056	122991	y0112	D
123122	124015	y0113	R
124135	124284	y0114	R
124277	124981	y0115	D
125788		FNC004088_1RS000125788		13.5374	14.7204	399	243	11889.7	26995.8	2.270 up
125879		FNC004088_1FS000125879		10.0818	11.2506	356	798	1083.71	2436.47	2.248 up
125918	126817	y0117	R
126035		FNC004088_1FS000126035		10.941	11.9641	32	40	1965.89	3995.25	2.032 up
126784	128853	y0118	D
128937	129290	y0119	D
129011	129391	y0120	R
129415	129501	y0121	R
129561	130151	y0122	D
130117	130737	y0123	D
130944	131669	mtgA	R
131666	132319	y0125	R
132561	134897	arcB	R
135161	136150	y0127	R
136757	141364	gltB	D
141374	142792	gltD	D
143233	143718	y0130	D
143871	144386	sspB	R
144392	145033	sspA	R
145407	145805	rpsI	R
145566		FNC004088_1FS000145566		13.1271	12.0207	195	439	8946.67	4155.12	2.153 down
145814	146257	rplM	R
145878		FNC004088_1FS000145878		13.3154	12.2327	747	195	10193.6	4812.88	2.117 down
146556	147695	y0135	R
146762		FNC004088_1FS000146762		10.0913	11.9502	26	268	1090.87	3956.99	3.627 up
147907	148311	y0136	D
148564	149955	degQ	D
148638		FNC004088_1FS000148638		11.9876	13.0197	743	271	4060.84	8304.42	2.045 up
148833		FNC004088_1RS000148833		11.6002	12.6049	268	308	3104.64	6229.58	2.006 up
150072	150581	y0138	R
150756	151844	degS	D
152025	153287	murA	R
153441	153704	y0141	R
153842	154144	y0142	R
154180	154803	y0143	R
154816	155388	y0144	R
155378	156160	y0145	R
156378	157196	y0146	R
156610		FNC004088_1RS000156610		11.0621	12.1568	417	219	2138.12	4566.2	2.135 up
157461	158435	y0147	D
158459	159532	y0149	D
159121	159408	y0148	R
159781	160344	y0150	D
160341	160904	y0151	D
160867	161433	y0152	D
161440	162165	y0153	D
161589		FNC004088_1FS000161589		14.1174	11.5184	159	1003	17772.6	2933.48	6.058 down
162227	163660	rpoN	D
163684	163791	y0155	D
163798	163971	y0156	D
164077	164571	ptsN	D
164877	165731	y0158	D
165728	166000	ptsO	D
165896	166147	y0160	R
166338	167273	pyrB	D
167279	167749	pyrI	D
167848	168273	y0163	D
168572	169048	y0164	D
169282	170235	treR	D
170610	172061	treB	D
170884		FNC004088_1RS000170884		11.4832	10.2823	389	965	2862.82	1245.3	2.298 down
172156	173823	treC	D
174176	174586	rnk	D
174818	175210	cybC	R
175412	176056	y0170	R
176305	177645	pmbA	R
177820	178374	y0172	D
178486	178767	y0173	R
178772	179245	y0174	R
179162		FNC004088_1RS000179162		11.2666	12.4134	557	289	2463.76	5455.21	2.214 up
179440	179778	y0175	R
179775	180908	gabD	R
180930		FNC004088_1RS000180930		11.5762	12.6098	400	200	3053.29	6250.73	2.047 up
181175	183130	y0177	R
183132	184067	y0178	R
184075	184278	y0179	R
184581	185492	y0180	D
185714		FNC004088_1RS000185714		8.56017	10.5838	430	592	377.46	1534.79	4.066 up
185727		FNC004088_1FS000185727		8.83477	10.9908	419	135	456.6	2035.04	4.456 up
185740		FNC004088_1RS000185740		10.3699	12.7989	103	821	1323.27	7126.3	5.385 up
185744	186619	y0181	D
185753		FNC004088_1FS000185753		10.0674	11.9441	399	877	1072.95	3940.27	3.672 up
185766		FNC004088_1RS000185766		11.0021	13.2783	606	398	2050.91	9934.76	4.844 up
185779		FNC004088_1FS000185779		10.5773	13.2354	611	849	1527.88	9643.65	6.311 up
185792		FNC004088_1RS000185792		11.6799	13.8388	326	686	3280.9	14652	4.465 up
185805		FNC004088_1FS000185805		12.0574	14.3239	508	398	4262.26	20508	4.811 up
185818		FNC004088_1RS000185818		9.59056	11.7798	357	543	770.99	3516.09	4.560 up
185831		FNC004088_1FS000185831		12.2632	14.4192	177	891	4915.88	21909.2	4.456 up
185844		FNC004088_1RS000185844		11.4336	13.9644	734	462	2765.93	15984.7	5.779 up
185857		FNC004088_1FS000185857		11.8523	13.8008	497	909	3697.46	14270.8	3.859 up
185870		FNC004088_1RS000185870		12.7474	14.8716	324	366	6876.28	29978.5	4.359 up
185883		FNC004088_1FS000185883		12.7583	14.4513	531	977	6928.51	22400.9	3.233 up
185896		FNC004088_1RS000185896		13.2235	15.1297	99	237	9564.69	35849.5	3.748 up
185909		FNC004088_1FS000185909		13.292	14.999	672	118	10029.6	32745.2	3.264 up
185922		FNC004088_1RS000185922		13.0112	14.8522	397	841	8255.62	29577.6	3.582 up
185935		FNC004088_1FS000185935		13.2566	15.1296	506	330	9786.41	35848.4	3.663 up
185948		FNC004088_1RS000185948		11.1286	13.052	172	930	2238.91	8492.82	3.793 up
185961		FNC004088_1FS000185961		12.51	14.2396	500	568	5832.93	19344	3.316 up
185974		FNC004088_1RS000185974		10.4797	12.9226	699	617	1427.9	7764.11	5.437 up
185987		FNC004088_1FS000185987		12.3539	14.2587	286	122	5234.63	19601.8	3.744 up
186000		FNC004088_1RS000186000		11.2099	13.5008	348	302	2368.68	11591.8	4.893 up
186013		FNC004088_1FS000186013		10.6036	12.9547	328	666	1555.95	7938.52	5.102 up
186026		FNC004088_1RS000186026		11.5934	13.9392	6	896	3090.09	15707.8	5.083 up
186039		FNC004088_1FS000186039		10.6963	13.3659	13	421	1659.24	10557	6.362 up
186052		FNC004088_1RS000186052		10.6118	12.7689	465	909	1564.84	6979.33	4.460 up
186065		FNC004088_1FS000186065		10.234	12.437	466	852	1204.34	5545.18	4.604 up
186078		FNC004088_1RS000186078		10.9035	12.887	338	18	1915.53	7574.67	3.954 up
186091		FNC004088_1FS000186091		10.3254	12.6951	172	152	1283.12	6631.56	5.168 up
186104		FNC004088_1RS000186104		12.0108	14.0227	762	300	4126.67	16643.7	4.033 up
186117		FNC004088_1FS000186117		11.4315	13.8892	604	914	2761.98	15172.6	5.493 up
186130		FNC004088_1RS000186130		12.4561	14.5954	631	293	5619	24754.4	4.405 up
186143		FNC004088_1FS000186143		12.5424	14.3428	155	513	5965.37	20778	3.483 up
186156		FNC004088_1RS000186156		13.0984	14.9921	326	512	8770.1	32588.6	3.715 up
186169		FNC004088_1FS000186169		13.189	15.1682	55	231	9338.77	36820	3.942 up
186182		FNC004088_1RS000186182		12.7345	14.8548	744	380	6815.1	29630.9	4.347 up
186195		FNC004088_1FS000186195		12.3849	14.9084	391	201	5348.4	30751.5	5.749 up
186208		FNC004088_1RS000186208		12.7228	14.57	205	841	6759.76	24322.5	3.598 up
186221		FNC004088_1FS000186221		12.8348	14.7844	351	249	7305.89	28219.8	3.862 up
186247		FNC004088_1FS000186247		13.342	14.6918	79	569	10383.4	26465.4	2.548 up
186260		FNC004088_1RS000186260		13.1363	14.4639	196	434	9003.57	22597.6	2.509 up
186273		FNC004088_1FS000186273		13.1184	15.0829	269	321	8892.65	34706.6	3.902 up
186286		FNC004088_1RS000186286		13.3937	14.9725	576	528	10762.5	32150.1	2.987 up
186299		FNC004088_1FS000186299		13.9707	15.4492	764	460	16054.9	44736.3	2.786 up
186312		FNC004088_1RS000186312		12.8704	14.8151	18	432	7488.28	28825.9	3.849 up
186325		FNC004088_1FS000186325		13.9414	15.3841	741	7	15731.9	42763.4	2.718 up
186338		FNC004088_1RS000186338		13.4794	15.3017	188	1020	11421.3	40390.6	3.536 up
186351		FNC004088_1FS000186351		12.7293	14.4834	439	1005	6790.52	22905.9	3.373 up
186364		FNC004088_1RS000186364		11.7799	14.1692	132	924	3516.55	18422.7	5.238 up
186377		FNC004088_1FS000186377		12.5944	14.515	285	293	6184.48	23412.5	3.785 up
186390		FNC004088_1RS000186390		12.0261	14.0727	65	449	4170.83	17231	4.131 up
186403		FNC004088_1FS000186403		11.295	13.1054	99	811	2512.69	8812.82	3.507 up
186416		FNC004088_1RS000186416		9.59371	11.6924	54	848	772.67	3309.56	4.283 up
186429		FNC004088_1FS000186429		10.8261	12.4493	307	795	1815.49	5592.74	3.080 up
186442		FNC004088_1RS000186442		10.1904	12.3601	281	203	1168.45	5257.38	4.499 up
186455		FNC004088_1FS000186455		10.9199	13.3279	592	620	1937.41	10282.2	5.307 up
186468		FNC004088_1RS000186468		11.1219	13.614	624	930	2228.59	12537.9	5.625 up
186481		FNC004088_1FS000186481		11.3867	13.4608	72	182	2677.56	11274.8	4.210 up
186494		FNC004088_1RS000186494		10.1785	12.9935	368	132	1158.88	8155.04	7.036 up
186507		FNC004088_1FS000186507		10.8733	12.7379	65	895	1875.78	6831.3	3.641 up
186520		FNC004088_1RS000186520		10.9336	12.627	19	597	1955.87	6325.56	3.234 up
186533		FNC004088_1FS000186533		11.1345	13.6594	444	532	2248.14	12938.4	5.755 up
186546		FNC004088_1RS000186546		10.8605	13.5382	674	936	1859.23	11896.1	6.398 up
186559		FNC004088_1FS000186559		11.2075	13.9265	523	725	2364.74	15570.3	6.584 up
186572		FNC004088_1RS000186572		10.8846	13.4928	287	647	1890.59	11527.9	6.097 up
186585		FNC004088_1FS000186585		12.1312	14.5729	183	417	4485.93	24371.6	5.432 up
186598		FNC004088_1RS000186598		11.9095	14.024	661	345	3847.06	16659	4.330 up
186611		FNC004088_1FS000186611		12.4306	14.2042	636	254	5520.77	18875.1	3.418 up
186624		FNC004088_1RS000186624		8.97956	10.7145	195	793	504.8	1680.3	3.328 up
186637		FNC004088_1FS000186637		8.84524	10.7585	549	357	459.92	1732.35	3.766 up
186650		FNC004088_1RS000186650		10.6727	12.3512	346	472	1632.28	5224.86	3.200 up
186663		FNC004088_1FS000186663		11.6781	14.0702	77	149	3276.77	17201	5.249 up
186676		FNC004088_1RS000186676		13.1827	14.8405	186	860	9297.64	29338.4	3.155 up
186689		FNC004088_1FS000186689		13.7496	15.3705	367	201	13773.5	42361.9	3.075 up
186702		FNC004088_1RS000186702		13.6783	15.2481	507	835	13109.4	38916.5	2.968 up
186715		FNC004088_1FS000186715		12.5558	14.5273	509	397	6021.04	23613.3	3.921 up
186741		FNC004088_1FS000186741		13.811	15.3547	667	539	14372	41900.9	2.915 up
186754		FNC004088_1RS000186754		14.1816	15.4946	190	300	18581.9	46167.3	2.484 up
186767		FNC004088_1FS000186767		14.6667	15.7675	550	180	26008.2	55779.6	2.144 up
186780		FNC004088_1RS000186780		14.205	15.5504	467	693	18886.3	47988.1	2.540 up
186780	186941	y0182	R
186793		FNC004088_1FS000186793		14.0253	15.6211	426	272	16673.5	50400	3.022 up
186806		FNC004088_1RS000186806		11.9547	13.8539	123	581	3969.36	14806.5	3.730 up
186819		FNC004088_1FS000186819		13.4004	14.7797	126	810	10812.1	28127.5	2.601 up
186832		FNC004088_1RS000186832		14.1171	15.3056	120	144	17769.7	40499	2.279 up
186845		FNC004088_1FS000186845		13.9556	15.1491	127	313	15887.1	36335.3	2.287 up
186858		FNC004088_1RS000186858		13.1095	14.8028	137	957	8837.92	28581.7	3.233 up
186871		FNC004088_1FS000186871		14.1059	15.6728	333	15	17632	52238.1	2.962 up
186884		FNC004088_1RS000186884		14.1343	15.4185	756	292	17982.7	43794.9	2.435 up
186897		FNC004088_1FS000186897		13.7225	15.3529	155	855	13516.8	41848.7	3.096 up
186910		FNC004088_1RS000186910		13.2691	15.2322	764	536	9871.85	38489.4	3.898 up
186923		FNC004088_1FS000186923		13.9699	15.5343	312	662	16045.9	47455.8	2.957 up
186936		FNC004088_1RS000186936		13.714	15.4163	32	868	13437.8	43728.7	3.254 up
186949		FNC004088_1FS000186949		14.5118	15.7602	260	576	23360.5	55499.2	2.375 up
186962		FNC004088_1RS000186962		14.7648	15.7684	716	250	27838.1	55817	2.005 up
186975		FNC004088_1FS000186975		14.7203	15.7457	285	301	26992.8	54946.6	2.035 up
186988		FNC004088_1RS000186988		14.092	15.569	555	187	17462.9	48612	2.783 up
187001		FNC004088_1FS000187001		13.8675	15.4247	409	185	14946.4	43984.2	2.942 up
187014		FNC004088_1RS000187014		13.3948	14.931	541	693	10770.7	31237.9	2.900 up
187027		FNC004088_1FS000187027		13.8313	15.3331	132	766	14575.9	41277.2	2.831 up
187032	189356	tcaA1	D
187040		FNC004088_1RS000187040		13.4752	15.1419	368	454	11387.6	36154.5	3.174 up
187053		FNC004088_1FS000187053		13.6335	15.4177	747	769	12708.8	43770.4	3.444 up
187066		FNC004088_1RS000187066		12.5661	14.3457	721	451	6064.26	20819.6	3.433 up
187079		FNC004088_1FS000187079		13.9844	15.2672	255	639	16207.5	39434.7	2.433 up
187092		FNC004088_1RS000187092		13.7205	15.7316	519	285	13498.7	54412	4.030 up
187105		FNC004088_1FS000187105		13.5985	15.2963	76	162	12403.9	40239.1	3.244 up
187118		FNC004088_1RS000187118		13.3602	14.7435	179	997	10514.9	27429.8	2.608 up
187131		FNC004088_1FS000187131		13.525	14.7634	124	700	11788	27812.3	2.359 up
187144		FNC004088_1RS000187144		13.1306	14.633	448	642	8968.11	25407.4	2.833 up
187170		FNC004088_1RS000187170		13.894	15.2604	339	325	15223.6	39248.9	2.578 up
187183		FNC004088_1FS000187183		14.1632	15.4534	650	778	18346.9	44867.5	2.445 up
187196		FNC004088_1RS000187196		12.9991	14.5904	586	452	8187.04	24669	3.013 up
187209		FNC004088_1FS000187209		13.9116	15.2762	644	474	15410.2	39681.4	2.575 up
187222		FNC004088_1RS000187222		12.9417	14.5936	49	887	7867.55	24723.9	3.142 up
187235		FNC004088_1FS000187235		12.5113	14.0662	261	793	5838.18	17153.2	2.938 up
187248		FNC004088_1RS000187248		13.3776	15.0307	421	407	10643.1	33472	3.144 up
187274		FNC004088_1RS000187274		13.8315	15.2512	748	930	14577.7	38999.3	2.675 up
187287		FNC004088_1FS000187287		14.0619	15.4449	616	898	17102.9	44604.6	2.608 up
187300		FNC004088_1RS000187300		13.9383	15.1582	161	469	15697.8	36565.2	2.329 up
187326		FNC004088_1RS000187326		13.3329	14.9104	47	449	10318.2	30794.3	2.984 up
187352		FNC004088_1RS000187352		12.0642	14.0875	665	641	4282.29	17408.2	4.065 up
187365		FNC004088_1FS000187365		12.2641	13.9233	570	496	4918.79	15535.9	3.158 up
187378		FNC004088_1RS000187378		12.4789	14.5265	717	327	5708.49	23599.9	4.134 up
187391		FNC004088_1FS000187391		12.1228	14.307	703	217	4459.87	20269.1	4.544 up
187404		FNC004088_1RS000187404		12.8433	15.0372	389	235	7348.8	33624.7	4.575 up
187417		FNC004088_1FS000187417		12.8804	14.4305	756	44	7540.07	22080	2.928 up
187430		FNC004088_1RS000187430		12.9641	14.8561	728	710	7990.78	29658.3	3.711 up
187443		FNC004088_1FS000187443		13.3391	14.8721	74	98	10362.8	29989.1	2.893 up
187456		FNC004088_1RS000187456		11.4558	13.022	30	364	2808.82	8317.7	2.961 up
187469		FNC004088_1FS000187469		13.2453	14.817	485	741	9710.48	28864.9	2.972 up
187482		FNC004088_1RS000187482		12.5007	14.3286	36	356	5795.57	20574.6	3.550 up
187495		FNC004088_1FS000187495		12.9833	14.6903	765	813	8097.83	26438.3	3.264 up
187508		FNC004088_1RS000187508		12.4384	14.2517	404	784	5550.58	19506.9	3.514 up
187521		FNC004088_1FS000187521		13.5454	15.1731	226	414	11955.3	36945.8	3.090 up
187534		FNC004088_1RS000187534		13.1611	14.6989	552	450	9160.01	26596.6	2.903 up
187547		FNC004088_1FS000187547		13.5132	15.1527	586	418	11691.6	36425.5	3.115 up
187560		FNC004088_1RS000187560		12.8691	14.847	715	247	7481.26	29470.2	3.939 up
187573		FNC004088_1FS000187573		12.8851	14.6393	48	820	7565.1	25518.7	3.373 up
187586		FNC004088_1RS000187586		11.2169	13.4893	195	743	2380.29	11499.9	4.831 up
187599		FNC004088_1FS000187599		12.376	14.2557	663	595	5315.58	19561.2	3.679 up
187612		FNC004088_1RS000187612		12.69	14.5196	342	50	6607.97	23487.1	3.554 up
187625		FNC004088_1FS000187625		12.8701	14.6643	268	720	7486.58	25965.9	3.468 up
187638		FNC004088_1RS000187638		12.1153	13.2324	66	722	4436.72	9623.6	2.169 up
187651		FNC004088_1FS000187651		14.1194	15.4387	463	623	17798.2	44414.4	2.495 up
187664		FNC004088_1RS000187664		12.8243	14.7224	189	835	7252.71	27031.4	3.727 up
187677		FNC004088_1FS000187677		13.3059	14.7141	428	880	10127	26876.6	2.653 up
187690		FNC004088_1RS000187690		13.3566	15.2009	308	286	10488.8	37662.9	3.590 up
187703		FNC004088_1FS000187703		13.3732	15.0941	743	223	10610.5	34975.6	3.296 up
187716		FNC004088_1RS000187716		12.8335	14.7991	66	152	7299.19	28508.8	3.905 up
187729		FNC004088_1FS000187729		13.4547	14.9186	92	208	11227	30969.8	2.758 up
187742		FNC004088_1RS000187742		11.5935	13.4716	477	211	3090.2	11359.7	3.676 up
187755		FNC004088_1FS000187755		13.387	14.7066	144	416	10712.2	26737	2.495 up
187768		FNC004088_1RS000187768		12.182	13.752	166	876	4646.66	13796.5	2.969 up
187781		FNC004088_1FS000187781		12.0964	14.4913	426	204	4379.05	23031.3	5.259 up
187794		FNC004088_1RS000187794		11.4233	13.822	496	364	2746.35	14482.4	5.273 up
187807		FNC004088_1FS000187807		11.5366	13.0196	370	922	2970.81	8303.78	2.795 up
187820		FNC004088_1RS000187820		12.3643	14.1005	349	885	5272.64	17566.5	3.331 up
187833		FNC004088_1FS000187833		11.265	13.4914	522	872	2460.92	11516	4.679 up
187846		FNC004088_1RS000187846		12.6252	14.3607	312	570	6317.63	21038.1	3.330 up
187859		FNC004088_1FS000187859		11.9947	14.4144	7	87	4081.1	21835.2	5.350 up
187872		FNC004088_1RS000187872		11.938	13.6755	615	831	3923.68	13084.1	3.334 up
187885		FNC004088_1FS000187885		11.0542	13.3982	665	581	2126.39	10796.1	5.077 up
187898		FNC004088_1RS000187898		12.1151	14.0366	440	826	4436.3	16804.6	3.787 up
187911		FNC004088_1FS000187911		11.9734	13.7487	601	481	4021.17	13765.2	3.423 up
187924		FNC004088_1RS000187924		11.622	13.8661	411	221	3151.81	14932	4.737 up
187937		FNC004088_1FS000187937		12.5376	14.1915	690	458	5945.6	18710	3.146 up
187950		FNC004088_1RS000187950		13.0721	14.3907	542	142	8611.54	21479.5	2.494 up
187963		FNC004088_1FS000187963		12.5995	14.5155	680	596	6206.06	23420.6	3.773 up
187976		FNC004088_1RS000187976		11.7291	13.821	547	249	3394.7	14472.2	4.263 up
187989		FNC004088_1FS000187989		13.1337	14.9363	65	961	8987.78	31352.9	3.488 up
188002		FNC004088_1RS000188002		12.0746	13.8813	490	770	4313.3	15089.8	3.498 up
188015		FNC004088_1FS000188015		12.1248	14.1139	604	602	4466.01	17729.9	3.969 up
188028		FNC004088_1RS000188028		12.2364	14.1602	450	656	4825.39	18308.4	3.794 up
188041		FNC004088_1FS000188041		12.3373	14.0631	153	239	5174.81	17116.6	3.307 up
188054		FNC004088_1RS000188054		13.0583	14.6493	697	207	8529.73	25697.4	3.012 up
188067		FNC004088_1FS000188067		12.5401	14.6535	397	165	5955.68	25771.4	4.327 up
188080		FNC004088_1RS000188080		13.7033	15.1728	66	52	13338.7	36936.8	2.769 up
188093		FNC004088_1FS000188093		13.8672	15.1781	750	596	14943.2	37073.3	2.480 up
188106		FNC004088_1RS000188106		13.098	14.6623	7	339	8767.88	25928.7	2.957 up
188119		FNC004088_1FS000188119		13.3307	14.8962	204	170	10302.2	30492.4	2.959 up
188132		FNC004088_1RS000188132		12.9832	14.571	482	880	8097.04	24339.2	3.005 up
188145		FNC004088_1FS000188145		13.6944	15.0291	307	709	13256.6	33436.9	2.522 up
188158		FNC004088_1RS000188158		13.3226	14.8712	671	349	10244.7	29968.9	2.925 up
188171		FNC004088_1FS000188171		14.4293	15.5049	733	685	22062.5	46498.7	2.107 up
188184		FNC004088_1RS000188184		13.788	15.3428	764	234	14145.2	41558.1	2.937 up
188197		FNC004088_1FS000188197		14.2307	15.3288	313	589	19224.4	41156.6	2.140 up
188210		FNC004088_1RS000188210		11.2264	13.1402	565	971	2395.95	9027.74	3.767 up
188236		FNC004088_1RS000188236		11.7838	13.1328	316	748	3525.96	8981.68	2.547 up
188249		FNC004088_1FS000188249		12.7491	14.3038	612	438	6884.5	20224.5	2.937 up
188275		FNC004088_1FS000188275		13.6092	14.9718	552	152	12495.9	32133.5	2.571 up
188288		FNC004088_1RS000188288		12.9838	14.7398	483	135	8100.41	27361.1	3.377 up
188301		FNC004088_1FS000188301		13.1196	14.7687	747	61	8900.24	27913.9	3.136 up
188314		FNC004088_1RS000188314		12.5298	14.4927	29	91	5913.66	23053.3	3.898 up
188327		FNC004088_1FS000188327		12.4517	14.3932	92	832	5601.99	21517.5	3.841 up
188340		FNC004088_1RS000188340		12.3549	13.9993	762	684	5238.4	16375.8	3.126 up
188353		FNC004088_1FS000188353		12.309	13.7759	585	671	5074.38	14026.4	2.764 up
188366		FNC004088_1RS000188366		11.1804	13.1071	114	328	2320.74	8823.45	3.802 up
188379		FNC004088_1FS000188379		11.2828	13.1275	297	853	2491.53	8948.76	3.591 up
188392		FNC004088_1RS000188392		11.4465	13.267	243	553	2790.78	9857.69	3.532 up
188405		FNC004088_1FS000188405		11.4522	13.3832	166	886	2802	10684	3.812 up
188418		FNC004088_1RS000188418		11.3975	13.4358	230	576	2697.63	11081.1	4.107 up
188431		FNC004088_1FS000188431		12.1431	13.9671	438	768	4523.22	16014.2	3.540 up
188444		FNC004088_1RS000188444		11.2351	13.5304	249	655	2410.49	11832.1	4.908 up
188457		FNC004088_1FS000188457		12.027	13.7002	213	553	4173.3	13309.6	3.189 up
188470		FNC004088_1RS000188470		10.0921	12.3327	506	710	1091.47	5158.51	4.726 up
188483		FNC004088_1FS000188483		11.19	13.2805	762	218	2336.32	9950.14	4.258 up
188496		FNC004088_1RS000188496		11.0371	12.9264	686	702	2101.28	7784.76	3.704 up
188509		FNC004088_1FS000188509		10.6777	12.7601	609	805	1638	6937.17	4.235 up
188522		FNC004088_1RS000188522		11.5516	13.7052	370	292	3001.7	13356.1	4.449 up
188535		FNC004088_1FS000188535		11.872	13.6212	49	121	3748.25	12601	3.361 up
188548		FNC004088_1RS000188548		11.4769	13.2853	679	261	2850.23	9983.59	3.502 up
188561		FNC004088_1FS000188561		10.6047	13.0968	342	368	1557.16	8760.46	5.625 up
188574		FNC004088_1RS000188574		10.8471	12.3674	336	994	1842.06	5283.82	2.868 up
188587		FNC004088_1FS000188587		11.4082	13.2823	136	358	2717.83	9962.9	3.665 up
188600		FNC004088_1RS000188600		11.5411	13.4521	697	277	2980.08	11207.1	3.760 up
188613		FNC004088_1FS000188613		11.1017	13.3071	421	225	2197.61	10135.6	4.612 up
188626		FNC004088_1RS000188626		11.358	13.2806	477	511	2624.89	9951.13	3.791 up
188639		FNC004088_1FS000188639		11.115	12.5992	113	685	2217.96	6204.78	2.797 up
188652		FNC004088_1RS000188652		11.838	13.3971	490	194	3660.99	10787.7	2.946 up
188665		FNC004088_1FS000188665		11.511	13.4329	337	391	2918.48	11058.6	3.789 up
188678		FNC004088_1RS000188678		10.3819	12.4331	307	161	1334.36	5530.02	4.144 up
188691		FNC004088_1FS000188691		11.0807	12.4046	240	1000	2165.82	5421.94	2.503 up
188704		FNC004088_1RS000188704		9.91367	11.079	126	462	964.52	2163.23	2.242 up
188717		FNC004088_1FS000188717		10.8025	12.663	165	37	1786.02	6485.66	3.631 up
188730		FNC004088_1RS000188730		10.363	12.2478	725	501	1316.98	4863.67	3.693 up
188743		FNC004088_1FS000188743		11.0678	12.7699	242	84	2146.52	6984.39	3.253 up
188756		FNC004088_1RS000188756		11.1506	12.5388	158	180	2273.34	5950.53	2.617 up
188769		FNC004088_1FS000188769		10.7062	12.7379	210	196	1670.61	6831.34	4.089 up
188782		FNC004088_1RS000188782		10.7532	12.57	700	238	1726.01	6080.63	3.522 up
188795		FNC004088_1FS000188795		11.0677	12.613	38	552	2146.32	6264.7	2.918 up
188808		FNC004088_1RS000188808		10.2862	12.2077	47	17	1248.66	4730.37	3.788 up
189397	192990	tcbA	D
192987	197537	tcaC1	D
197671	197973	y0186	D
197977	198387	y0187	D
198375	198743	y0188	D
198730	198903	y0189	D
198944	201775	tccC1	D
201800	204658	tccC2	D
204594	204800	y0192	D
204861	206306	tldD	R
206318	207187	y0194	R
207184	210375	y0195	R
211201	212670	cafA	R
212072		FNC004088_1FS000212072		11.1205	10.0508	440	956	2226.38	1060.71	2.098 down
212660	213259	maf	R
212878	213480	y0198	D
213267	213755	mreD	R
213735	213854	y0200	D
213752	214747	mreC	R
214951	215994	mreB	R
216331	218247	y0203	R
218648	219625	y0204	D
219764	220948	y0205	D
220145		FNC004088_1RS000220145		12.4673	13.5368	419	241	5662.82	11884.3	2.098 up
220948	221568	y0206	D
221831	222283	y0207	D
222396	222905	accB	D
222917	224266	accC	D
224188		FNC004088_1FS000224188		11.6187	10.5014	394	966	3144.61	1449.56	2.169 down
225624	225866	y0210	D
225850	227310	panF	D
226316		FNC004088_1RS000226316		11.3958	10.3203	97	431	2694.56	1278.59	2.107 down
226394		FNC004088_1RS000226394		10.5837	9.5774	321	913	1534.66	763.99	2.008 down
227347	228267	prmA	D
228754	229821	y0213	D
228890		FNC004088_1RS000228890		11.6137	10.5424	224	150	3133.87	1491.36	2.101 down
228955		FNC004088_1FS000228955		12.853	11.5071	514	610	7398.55	2910.61	2.541 down
228994		FNC004088_1RS000228994		11.8669	10.776	571	951	3735.08	1753.51	2.130 down
229046		FNC004088_1RS000229046		11.0755	9.98965	104	776	2158.09	1016.68	2.122 down
229085		FNC004088_1FS000229085		11.3283	10.2406	469	823	2571.37	1209.79	2.125 down
229111		FNC004088_1FS000229111		12.451	11.2832	287	839	5599.3	2492.25	2.246 down
229163		FNC004088_1FS000229163		11.6944	10.6166	140	90	3314.01	1570.03	2.110 down
229228		FNC004088_1RS000229228		12.7507	11.5194	524	892	6891.72	2935.59	2.347 down
229254		FNC004088_1RS000229254		13.1697	12.0507	741	683	9214.8	4242.63	2.171 down
229267		FNC004088_1FS000229267		13.1264	12.0104	377	813	8941.89	4125.67	2.167 down
229280		FNC004088_1RS000229280		13.0202	11.9225	158	632	8307.46	3881.8	2.140 down
229293		FNC004088_1FS000229293		13.529	12.4795	241	103	11820.5	5710.88	2.069 down
229306		FNC004088_1RS000229306		13.434	12.3154	129	63	11067	5097.01	2.171 down
229319		FNC004088_1FS000229319		13.5029	12.5021	612	434	11608.2	5800.94	2.001 down
229332		FNC004088_1RS000229332		13.5401	12.4347	68	218	11911.4	5536.17	2.151 down
229345		FNC004088_1FS000229345		13.6129	12.4501	692	176	12528	5595.84	2.238 down
229423		FNC004088_1FS000229423		13.2545	11.9934	29	963	9772.7	4077.24	2.396 down
229488		FNC004088_1RS000229488		11.7412	10.5726	507	961	3423.43	1522.94	2.247 down
229592		FNC004088_1RS000229592		12.2806	11.2193	693	917	4975.58	2384.25	2.086 down
229618		FNC004088_1RS000229618		13.1888	12.1308	591	405	9337.02	4484.63	2.082 down
229846	230142	fis	D
229956		FNC004088_1RS000229956		12.4435	11.3436	209	513	5570.24	2598.73	2.143 down
229982		FNC004088_1RS000229982		11.9631	10.9176	39	271	3992.48	1934.35	2.063 down
230008		FNC004088_1RS000230008		12.0139	10.705	343	935	4135.58	1669.32	2.477 down
230896	231372	y0215	R
231438	232163	y0216	R
232190	233554	y0217	R
233446		FNC004088_1RS000233446		13.5109	12.1886	448	992	11672.9	4668.13	2.500 down
233708	234145	y0218	R
234281	235171	y0219	R
235236	236063	y0220	R
236518	236991	slyB	D
237082	237279	y0222	R
237428	237736	cspI	D
237921	238208	cspI	D
238391	238900	y0225	R
238849	239211	y0226	D
239254	240429	y0227	D
240536	241882	y0228	R
242133	242987	y0229	D
243177	243782	y0230	R
243779	245431	y0231	R
243846		FNC004088_1RS000243846		12.3044	10.6729	455	995	5058.29	1632.58	3.098 down
244340		FNC004088_1RS000244340		10.7947	9.65472	391	967	1776.37	806.04	2.203 down
244756		FNC004088_1RS000244756		10.1103	9.06859	452	982	1105.35	536.93	2.058 down
245435	246388	y0232	R
246390	247379	y0233	R
247372	248868	y0234	R
249072	250130	y0235	R
250774	251775	ddg	D
251819	253114	y0237	D
252311		FNC004088_1FS000252311		13.1993	11.669	368	954	9405.73	3256.35	2.888 down
252415		FNC004088_1FS000252415		12.6021	11.599	205	463	6217.52	3102.11	2.004 down
253332	255002	y0238	R
255252		FNC004088_1FS000255252		11.0239	9.91122	190	1004	2082.27	962.88	2.162 down
255330	256685	y0239	R
255408		FNC004088_1FS000255408		12.1141	10.8809	20	708	4433.17	1885.7	2.350 down
255434		FNC004088_1FS000255434		11.7386	10.55	38	562	3417.08	1499.24	2.279 down
255447		FNC004088_1RS000255447		11.5734	10.2585	462	976	3047.43	1224.91	2.487 down
255460		FNC004088_1FS000255460		12.2808	10.9249	520	1000	4975.97	1944.13	2.559 down
255473		FNC004088_1RS000255473		12.119	11.0403	121	89	4448.31	2106.01	2.112 down
255486		FNC004088_1FS000255486		12.1219	10.9771	737	825	4457.04	2015.75	2.211 down
255512		FNC004088_1FS000255512		12.4326	11.0681	477	3	5528.18	2147.05	2.574 down
255525		FNC004088_1RS000255525		11.7518	10.6854	594	72	3448.64	1646.73	2.094 down
255538		FNC004088_1FS000255538		11.7414	10.5836	716	654	3423.77	1534.54	2.231 down
255577		FNC004088_1RS000255577		12.4428	11.4309	96	8	5567.58	2760.9	2.016 down
255590		FNC004088_1FS000255590		12.5828	11.3845	743	431	6134.89	2673.41	2.294 down
255603		FNC004088_1RS000255603		12.7677	11.6539	626	198	6973.45	3222.36	2.164 down
255616		FNC004088_1FS000255616		13.0741	11.9296	248	640	8623.77	3900.99	2.210 down
255642		FNC004088_1FS000255642		12.627	11.1546	204	588	6325.46	2279.69	2.774 down
255655		FNC004088_1RS000255655		11.4688	10.2098	14	718	2834.31	1184.32	2.393 down
255681		FNC004088_1RS000255681		11.3412	10.2059	591	915	2594.35	1181.05	2.196 down
255694		FNC004088_1FS000255694		10.9931	9.89114	710	882	2038.2	949.58	2.146 down
255707		FNC004088_1RS000255707		10.3506	9.34062	169	901	1305.73	648.34	2.013 down
255720		FNC004088_1FS000255720		11.6875	10.6271	730	938	3298.34	1581.52	2.085 down
255746		FNC004088_1FS000255746		11.0533	9.76564	252	66	2125.11	870.47	2.441 down
255759		FNC004088_1RS000255759		10.3256	9.2946	655	901	1283.26	627.99	2.043 down
255798		FNC004088_1FS000255798		10.8932	9.79835	678	608	1901.88	890.42	2.135 down
255824		FNC004088_1FS000255824		10.8869	9.47357	222	966	1893.51	710.93	2.663 down
255837		FNC004088_1RS000255837		10.5047	9.30598	667	131	1452.88	632.97	2.295 down
255850		FNC004088_1FS000255850		11.0416	9.68944	178	256	2107.84	825.68	2.552 down
255876		FNC004088_1FS000255876		10.1219	8.9666	132	668	1114.31	500.28	2.227 down
255915		FNC004088_1RS000255915		10.2832	9.05705	200	762	1246.11	532.65	2.339 down
255928		FNC004088_1FS000255928		10.1261	9.11484	238	752	1117.51	554.42	2.015 down
255941		FNC004088_1RS000255941		10.2811	9.23327	352	526	1244.25	601.85	2.067 down
255954		FNC004088_1FS000255954		10.487	9.19079	205	707	1435.12	584.39	2.455 down
255980		FNC004088_1FS000255980		10.515	9.42281	374	814	1463.3	686.36	2.131 down
256006		FNC004088_1FS000256006		11.5026	10.115	407	845	2901.47	1108.94	2.616 down
256019		FNC004088_1RS000256019		11.8867	10.4755	148	930	3786.77	1423.76	2.659 down
256032		FNC004088_1FS000256032		12.8074	11.228	420	888	7168.21	2398.62	2.988 down
256058		FNC004088_1FS000256058		13.3168	11.8082	675	557	10203.3	3586.17	2.845 down
256084		FNC004088_1FS000256084		12.7	11.2163	693	899	6654.01	2379.33	2.796 down
256110		FNC004088_1FS000256110		12.3528	11.0004	238	644	5230.74	2048.54	2.553 down
256123		FNC004088_1RS000256123		11.375	10.0757	359	831	2655.96	1079.18	2.461 down
256137		FNC004088_1FS000256137		12.8032	11.0202	568	378	7147.25	2076.82	3.441 down
256150		FNC004088_1RS000256150		12.0166	10.6211	387	747	4143.3	1574.95	2.630 down
256163		FNC004088_1FS000256163		11.6568	10.2751	79	487	3228.94	1239.08	2.605 down
256176		FNC004088_1RS000256176		11.7771	10.2989	169	481	3509.58	1259.76	2.785 down
256189		FNC004088_1FS000256189		12.4428	11.0434	432	52	5567.48	2110.61	2.637 down
256202		FNC004088_1RS000256202		12.1164	11.106	247	567	4440.13	2204.13	2.014 down
256215		FNC004088_1FS000256215		13.2503	11.4024	314	214	9743.86	2706.78	3.599 down
256228		FNC004088_1RS000256228		10.95	9.92699	456	648	1978.23	973.47	2.032 down
256241		FNC004088_1FS000256241		11.6792	10.4594	283	511	3279.47	1407.96	2.329 down
256254		FNC004088_1RS000256254		10.934	9.81763	542	532	1956.45	902.41	2.168 down
256267		FNC004088_1FS000256267		11.8592	10.3185	483	151	3715.24	1276.95	2.909 down
256280		FNC004088_1RS000256280		11.539	10.0544	271	773	2975.74	1063.38	2.798 down
256293		FNC004088_1FS000256293		12.0539	10.6003	197	977	4251.88	1552.43	2.738 down
256306		FNC004088_1RS000256306		11.8041	10.6112	216	142	3575.95	1564.2	2.286 down
256319		FNC004088_1FS000256319		13.7698	11.8491	679	135	13967.8	3689.3	3.786 down
256332		FNC004088_1RS000256332		12.1405	10.7397	508	732	4514.86	1709.87	2.640 down
256345		FNC004088_1FS000256345		12.6769	11.0035	133	189	6548.17	2053.04	3.189 down
256358		FNC004088_1RS000256358		11.7214	10.6285	109	353	3376.78	1583.04	2.133 down
256371		FNC004088_1FS000256371		12.2333	10.5942	658	224	4814.83	1545.88	3.114 down
256384		FNC004088_1RS000256384		11.91	10.2869	593	37	3848.23	1249.34	3.080 down
256397		FNC004088_1FS000256397		11.3223	10.0354	655	461	2560.67	1049.41	2.440 down
256410		FNC004088_1RS000256410		11.3617	10.0851	107	575	2631.5	1086.21	2.422 down
256423		FNC004088_1FS000256423		11.3679	10.0875	565	649	2642.82	1088.01	2.429 down
256436		FNC004088_1RS000256436		11.875	10.4914	723	155	3755.94	1439.55	2.609 down
256449		FNC004088_1FS000256449		11.936	10.4273	378	546	3918.31	1376.97	2.845 down
256462		FNC004088_1RS000256462		10.746	9.39394	451	803	1717.38	672.76	2.552 down
256475		FNC004088_1FS000256475		11.3766	9.83801	688	800	2658.83	915.24	2.905 down
256501		FNC004088_1FS000256501		10.8917	9.57883	464	588	1899.87	764.74	2.484 down
256514		FNC004088_1RS000256514		11.0211	9.68043	747	583	2078.1	820.54	2.532 down
256527		FNC004088_1FS000256527		11.5938	10.0112	268	808	3090.88	1032	2.995 down
256540		FNC004088_1RS000256540		10.3286	9.18133	311	729	1285.94	580.57	2.214 down
256553		FNC004088_1FS000256553		11.207	9.91648	157	929	2363.99	966.4	2.446 down
256566		FNC004088_1RS000256566		10.677	9.49492	167	927	1637.17	721.53	2.269 down
256579		FNC004088_1FS000256579		11.5628	9.72328	361	1021	3025.15	845.28	3.578 down
256605		FNC004088_1FS000256605		10.3979	9.07872	173	191	1349.24	540.72	2.495 down
256631		FNC004088_1FS000256631		9.65015	8.51402	98	704	803.5	365.57	2.197 down
256657		FNC004088_1FS000256657		10.4539	9.36241	278	810	1402.64	658.21	2.130 down
256683		FNC004088_1FS000256683		10.9878	9.84147	613	93	2030.76	917.44	2.213 down
256696		FNC004088_1RS000256696		11.4371	9.83308	730	122	2772.79	912.12	3.039 down
256709		FNC004088_1FS000256709		10.8815	9.59801	702	840	1886.51	774.98	2.434 down
256722		FNC004088_1RS000256722		10.6739	9.41281	701	331	1633.64	681.61	2.396 down
256735		FNC004088_1FS000256735		10.7338	9.4822	4	746	1702.88	715.2	2.380 down
256787		FNC004088_1FS000256787		9.61137	8.47914	567	937	782.19	356.84	2.191 down
257139	257342	y0240	D
257411		FNC004088_1FS000257411		11.1999	12.3578	362	296	2352.34	5249.06	2.231 up
257463		FNC004088_1FS000257463		9.7549	10.7617	501	355	864.01	1736.13	2.009 up
257489		FNC004088_1FS000257489		11.9684	13.0716	628	524	4007.26	8608.7	2.148 up
257698	257781	y0241	D
257961	258815	ssuB	R
258773	259570	ssuC	R
259283		FNC004088_1FS000259283		10.392	9.22857	142	672	1343.72	599.89	2.239 down
259309		FNC004088_1FS000259309		11.2008	10.1958	665	135	2353.82	1172.85	2.006 down
259579	260727	y0244	R
260037		FNC004088_1FS000260037		10.8174	9.73714	283	683	1804.57	853.44	2.114 down
260492		FNC004088_1RS000260492		10.9527	9.81977	4	688	1981.96	903.74	2.193 down
260557		FNC004088_1FS000260557		11.5051	10.4677	258	654	2906.55	1416.09	2.052 down
260746	261882	ssuA	R
260752		FNC004088_1RS000260752		11.7843	10.5493	236	666	3527.24	1498.51	2.353 down
260778		FNC004088_1RS000260778		12.0292	10.9708	406	880	4179.74	2006.92	2.082 down
260804		FNC004088_1RS000260804		13.0836	12.0275	126	358	8680.73	4174.8	2.079 down
260830		FNC004088_1RS000260830		13.3576	12.1605	548	228	10496.6	4578.1	2.292 down
260856		FNC004088_1RS000260856		12.3983	11.318	637	613	5398.51	2553.09	2.114 down
261285		FNC004088_1FS000261285		10.1911	9.18266	748	830	1169.02	581.11	2.011 down
261350		FNC004088_1RS000261350		10.5939	9.17917	10	514	1545.55	579.7	2.666 down
261467		FNC004088_1FS000261467		9.86635	8.78842	186	992	933.4	442.16	2.110 down
261623		FNC004088_1FS000261623		9.39714	8.31095	352	1002	674.25	317.57	2.123 down
261636		FNC004088_1RS000261636		9.9181	8.62804	368	1002	967.49	395.64	2.445 down
261662		FNC004088_1RS000261662		10.3832	9.35392	42	784	1335.57	654.35	2.041 down
261688		FNC004088_1RS000261688		10.5381	9.29754	569	981	1486.9	629.27	2.362 down
261701		FNC004088_1FS000261701		10.5442	9.28955	511	825	1493.22	625.8	2.386 down
261714		FNC004088_1RS000261714		10.3964	9.36692	103	175	1347.86	660.27	2.041 down
261844		FNC004088_1RS000261844		10.109	8.99984	57	557	1104.4	511.94	2.157 down
261857		FNC004088_1FS000261857		10.4128	9.28054	146	804	1363.19	621.9	2.191 down
261870		FNC004088_1RS000261870		10.2566	9.00151	382	1020	1223.34	512.53	2.386 down
261897	262478	y0246	R
262949	263650	y0247	D
263804	264736	y0248	D
264742	265245	y0249	D
265407	266348	y0250	R
266543	267673	y0251	D
267670	268569	y0252	D
268784	268858	y0253	D
268916	269710	y0254	R
269719	274263	y0255	R
274302	274724	y0256	R
274727	276829	y0257	R
276826	276924	y0258	R
276946	277122	y0259	R
277204	277692	y0260	D
277774	277998	y0261	D
277977	278174	y0262	R
278074	278265	y0263	D
278315	278800	y0264	R
278802	280172	y0265	R
280200	283091	y0266	R
281315		FNC004088_1FS000281315		8.38949	10.5739	244	500	335.34	1524.32	4.545 up
283057	283515	y0267	R
283521	285923	y0268	R
287229	287591	y0270	D
290946	292352	y0272	R
292340	293035	y0273	R
293023	293820	y0274	R
293817	296420	clpB	R
296431	297198	y0276	R
297198	298544	y0277	R
298547	299092	y0278	R
299092	300408	y0279	R
300534	301631	y0280	R
301586	302458	y0281	R
302218	302895	y0282	D
302949	303569	y0283	D
303596	304618	y0284	D
304615	305397	y0285	D
305910	308024	y0286	R
308017	309333	y0287	R
309522	309761	y0288	D
309936	310085	y0289	D
310351	310512	y0290	R
310508		FNC004088_1FS000310508		11.61	10.5754	442	1002	3125.86	1525.89	2.048 down
310544	310975	y0291	D
311092	311577	menG	R
311719	312648	menA	R
312872	314203	hslU	R
314044		FNC004088_1FS000314044		10.4722	11.827	400	106	1420.48	3633.07	2.557 up
314274	314798	hslV	R
314382		FNC004088_1FS000314382		11.4879	12.5119	597	159	2872.04	5840.59	2.033 up
314898	315743	ftsN	R
315604		FNC004088_1FS000315604		12.9854	11.8588	389	955	8109.5	3714.03	2.183 down
315809	316837	cytR	R
316059		FNC004088_1RS000316059		12.8195	11.2734	638	16	7228.63	2475.39	2.920 down
317190	319388	priA	R
319574	319846	rpmE	D
320371	320838	y0300	R
321175	321492	metJ	R
321922		FNC004088_1FS000321922		11.7552	10.7075	50	606	3456.81	1672.21	2.067 down
322377		FNC004088_1RS000322377		11.6842	10.6401	369	977	3290.84	1595.84	2.062 down
322390		FNC004088_1FS000322390		12.4242	11.4179	366	1000	5496.29	2736.04	2.008 down
323032	325467	metL	D
323365		FNC004088_1RS000323365		12.7192	11.4249	406	958	6743.26	2749.47	2.452 down
323820		FNC004088_1FS000323820		12.2351	11.1388	479	913	4821.06	2254.85	2.138 down
323859		FNC004088_1RS000323859		11.9362	10.8788	368	694	3918.88	1883.01	2.081 down
324028		FNC004088_1FS000324028		11.512	10.4133	490	944	2920.43	1363.65	2.141 down
324106		FNC004088_1FS000324106		11.1282	10.1201	17	709	2238.31	1112.92	2.011 down
325107		FNC004088_1RS000325107		11.1699	10.1208	206	764	2303.96	1113.42	2.069 down
325700	326584	metF	D
326735		FNC004088_1RS000326735		11.1092	12.4002	552	190	2209.03	5405.36	2.446 up
326762	327361	y0305	R
326787		FNC004088_1RS000326787		10.3146	11.6649	152	876	1273.53	3247.02	2.549 up
326800		FNC004088_1FS000326800		10.0907	11.1143	215	601	1090.46	2216.88	2.032 up
327602	328243	y0306	R
328492	328707	y0307	D
328859	331555	ppc	R
331725		FNC004088_1FS000331725		12.6295	11.5206	389	925	6336.58	2937.92	2.156 down
331869	333038	argE	R
333283	334287	argC	D
334453	335229	argB	D
335396	336769	argH	D
337368	339860	hasR	D
340082	340699	hasA	D
340850	342673	hasD	D
342749	344077	hasE	D
344142	344945	hasB	D
345061	346524	y0318	R
346619	347350	y0319	R
347497	348414	oxyR	D
348397	349731	udhA	R
350003	350650	y0322	D
350663	351070	y0323	D
351204	352307	trmA	R
352628		FNC004088_1FS000352628		10.8525	9.84063	398	964	1849	916.9	2.016 down
352703	354664	btuB	D
353005		FNC004088_1RS000353005		13.4511	12.411	592	636	11199	5446.18	2.056 down
353122		FNC004088_1FS000353122		13.2529	12.144	3	843	9761.7	4525.82	2.156 down
353291		FNC004088_1RS000353291		10.6178	9.34641	415	953	1571.38	650.95	2.413 down
353369		FNC004088_1RS000353369		12.666	11.4588	589	793	6498.86	2814.67	2.308 down
353824		FNC004088_1FS000353824		13.0684	12.0666	76	788	8589.87	4289.64	2.002 down
354253		FNC004088_1RS000354253		13.0752	11.7972	355	981	8630.21	3558.81	2.425 down
354573	355472	murI	D
355865		FNC004088_1RS000355865		12.3524	13.4709	630	656	5229.14	11353.5	2.171 up
356112		FNC004088_1FS000356112		12.8495	14.4613	663	719	7380.35	22557.9	3.056 up
356164		FNC004088_1FS000356164		12.8165	14.6401	405	335	7213.43	25533.9	3.539 up
356268		FNC004088_1FS000356268		14.09	15.3233	381	789	17438.1	40999.4	2.351 up
356372		FNC004088_1FS000356372		13.6006	14.8286	709	815	12421.6	29098	2.342 up
356424		FNC004088_1FS000356424		14.738	15.7921	386	812	27325.5	56739.2	2.076 up
356580		FNC004088_1FS000356580		11.432	12.7057	228	220	2762.97	6680.49	2.417 up
356606		FNC004088_1FS000356606		13.3596	14.5466	619	761	10511.1	23931.4	2.276 up
356632		FNC004088_1FS000356632		12.3378	14.0644	443	583	5176.53	17131.7	3.309 up
356658		FNC004088_1FS000356658		14.2778	15.3467	85	877	19863.1	41668	2.097 up
356684		FNC004088_1FS000356684		13.4393	14.6799	428	550	11107.8	26246.7	2.362 up
356710		FNC004088_1FS000356710		14.5725	15.6459	403	437	24364.7	51274.2	2.104 up
356840		FNC004088_1FS000356840		14.6442	15.6949	652	566	25607	53043.9	2.071 up
356944		FNC004088_1FS000356944		13.8989	15.4074	34	382	15275	43460.3	2.845 up
357074		FNC004088_1FS000357074		13.3962	14.6266	347	311	10780.6	25295.1	2.346 up
357100		FNC004088_1FS000357100		12.3228	13.7866	406	380	5123.01	14131.3	2.758 up
357178		FNC004088_1FS000357178		14.4467	15.5297	459	609	22330.1	47304.1	2.118 up
358478		FNC004088_1FS000358478		13.4793	14.4806	290	220	11420.2	22860.3	2.001 up
358530		FNC004088_1FS000358530		13.4406	14.4685	766	822	11118.3	22670.4	2.039 up
358634		FNC004088_1FS000358634		14.2072	15.4161	393	149	18915	43724	2.311 up
358946		FNC004088_1FS000358946		14.5035	15.6121	207	213	23226.4	50084.9	2.156 up
359024		FNC004088_1FS000359024		14.4812	15.671	217	567	22869.9	52173.7	2.281 up
359076		FNC004088_1FS000359076		14.6264	15.8737	543	299	25292.8	60043.3	2.373 up
359128		FNC004088_1FS000359128		14.2172	15.2867	33	357	19045.7	39972.6	2.098 up
359259		FNC004088_1FS000359259		14.0394	15.2358	36	358	16837.6	38585.8	2.291 up
359311		FNC004088_1FS000359311		12.8744	13.9055	160	246	7509.19	15345.1	2.043 up
359363		FNC004088_1FS000359363		13.9694	15.3276	283	429	16040.5	41122.3	2.563 up
359415		FNC004088_1FS000359415		14.0229	15.4845	548	322	16646.3	45847	2.754 up
359597		FNC004088_1FS000359597		13.4389	14.5863	487	659	11105	24598.4	2.215 up
359649		FNC004088_1FS000359649		14.109	15.4197	618	774	17669.4	43830.8	2.480 up
359779		FNC004088_1FS000359779		14.0307	15.1853	240	542	16736.7	37259.9	2.226 up
359922		FNC004088_1RS000359922		14.471	15.5516	632	844	22709.1	48028.6	2.114 up
359974		FNC004088_1RS000359974		14.0832	15.2579	175	629	17356.7	39181.5	2.257 up
360078		FNC004088_1RS000360078		14.2679	15.6706	33	195	19726.8	52158.7	2.644 up
360221		FNC004088_1FS000360221		14.3959	15.6115	593	165	21557	50065.1	2.322 up
360247		FNC004088_1FS000360247		14.0599	15.1309	252	338	17078.8	35880.8	2.100 up
360299		FNC004088_1FS000360299		14.399	15.5825	488	488	21603.8	49067.4	2.271 up
360481		FNC004088_1FS000360481		14.1447	15.5532	467	535	18111.8	48081.2	2.654 up
360585		FNC004088_1FS000360585		14.1967	15.4258	327	301	18777.1	44018.7	2.344 up
360611		FNC004088_1FS000360611		13.4383	14.5107	558	688	11100.3	23343.3	2.102 up
360702		FNC004088_1RS000360702		14.1793	15.4553	32	224	18552.1	44927.7	2.421 up
360715		FNC004088_1FS000360715		13.1259	14.5	593	211	8939.27	23171.3	2.592 up
360806		FNC004088_1RS000360806		11.3573	12.4471	311	545	2623.57	5583.88	2.128 up
362330	363286	y0328	D
363372	364862	y0329	D
364874	365893	y0330	D
365893	366885	y0331	D
366872	367753	y0332	R
367788	368210	y0333	D
368467	370011	y0334	R
370374	370472	ilvL	D
370591		FNC004088_1RS000370591		11.0308	9.98496	295	977	2092.17	1013.38	2.064 down
370613	372259	ilvG	D
372461	373462	ilvE	D
373269		FNC004088_1RS000373269		13.2637	12.1654	403	963	9834.82	4593.43	2.141 down
373725	375623	ilvD	D
373867		FNC004088_1RS000373867		10.5827	9.31017	388	940	1533.55	634.8	2.415 down
374985		FNC004088_1RS000374985		12.3237	11.2333	1	647	5126.12	2407.49	2.129 down
375629	377173	ilvA	D
376753		FNC004088_1RS000376753		12.4265	11.4129	579	857	5505.04	2726.62	2.018 down
376857		FNC004088_1RS000376857		13.3254	12.248	408	1016	10265	4864.39	2.110 down
377304	377789	y0340	R
377848	378330	y0341	R
378389	378850	y0342	R
380665	381549	ilvY	R
381832	383310	ilvC	D
383491	383691	y0346	D
383887	385329	y0347	D
386990	387808	papD	R
387774	388946	y0349	R
389158	391785	fimD	R
391813	392568	y0351	R
392608	393138	y0352	R
393948	395156	y0353	R
395253	396044	y0354	R
396283	396579	ppiC	R
396714	398789	rep	D
397305		FNC004088_1FS000397305		12.1738	11.1211	473	1017	4620.55	2227.36	2.074 down
397825		FNC004088_1FS000397825		10.8536	9.83545	357	945	1850.34	913.62	2.025 down
398790	398954	y0357	R
400456	401742	rhlB	R
401861	402187	trxA	D
402667	403926	rho	D
404461	405558	rfe	D
405576	406655	wzzE	D
406882	408066	wecB	D
408063	409325	wecC	D
409316	410389	rffG	D
410474		FNC004088_1RS000410474		9.69236	8.58157	138	380	827.35	383.1	2.159 down
410474	411565	rffH	D
410838		FNC004088_1RS000410838		12.085	11.0502	28	608	4344.57	2120.54	2.048 down
411137		FNC004088_1FS000411137		12.1026	11.068	90	676	4397.81	2146.86	2.048 down
411486	412280	wecD	D
411584		FNC004088_1FS000411584		11.7105	10.6784	313	69	3351.18	1638.73	2.044 down
411727		FNC004088_1RS000411727		14.4175	13.3767	558	996	21883.1	10636.2	2.057 down
411831		FNC004088_1RS000411831		13.2435	12.057	354	972	9698.25	4261.06	2.276 down
411935		FNC004088_1RS000411935		13.2298	12.2191	622	766	9606.44	4767.7	2.014 down
412207	413412	wecE	D
413414	414670	wzxE	D
414693	415778	wecF	D
415775	417139	wecF	D
416005		FNC004088_1FS000416005		11.8498	10.7311	397	963	3691.05	1699.8	2.171 down
417148	417888	wecG	D
418178	418261	y0374	R
418412	419803	y0375	D
420253	420741	y0376	R
421258	421767	y0377	D
421960	423180	hemY	R
423183	424316	hemX	R
424338	425087	hemD	R
425084	426193	hemC	R
426519	429071	cyaA	D
429098		FNC004088_1FS000429098		10.8605	12.5174	620	748	1859.29	5862.73	3.153 up
429163		FNC004088_1RS000429163		10.4775	11.6792	629	221	1425.76	3279.37	2.300 up
429241		FNC004088_1RS000429241		11.3253	12.4818	706	614	2565.99	5719.94	2.229 up
429315	429641	cyaY	R
429787	429975	y0384	D
430159	430983	dapF	D
431048	431752	y0386	D
431734	432660	xerC	D
432660	433376	y0388	D
433472	435640	uvrD	D
435754	436440	y0390	R
436868	438085	y0391	D
438099	438941	y0392	D
439542	440540	corA	D
440638	441597	rarD	R
441615	442085	y0395	R
442307	443185	pldA	D
443263	445095	recQ	D
445202	445822	y0398	D
445298		FNC004088_1FS000445298		11.4317	12.5982	315	229	2762.4	6200.63	2.244 up
445519		FNC004088_1RS000445519		11.6781	12.7008	34	736	3276.87	6657.62	2.031 up
445610		FNC004088_1FS000445610		12.5892	13.6509	592	232	6161.91	12862.6	2.087 up
445873	446493	rhtB	R
446689	447702	pldB	D
447608	448546	y0401	D
448811	450022	y0402	D
450096	451214	glpQ	R
451836	453491	glpA	D
453463	454755	glpB	D
454677	456047	glpC	D
456209	456736	y0407	R
456866	457609	y0408	R
457677	458072	y0409	D
458172	460538	zntA	R
460952	461578	y0411	R
461868	462188	y0412	D
462400	462819	y0413	D
463006	463278	y0414	R
463268	463930	y0415	R
464212	465873	ftsY	D
465879	466547	ftsE	D
466537	467490	ftsX	D
467801	468658	rpoH	D
468821	469330	y0420	D
469576	470013	y0421	R
470375	471505	livK	D
470574		FNC004088_1RS000470574		11.8517	10.8169	709	25	3695.97	1803.85	2.048 down
470769		FNC004088_1FS000470769		10.8437	9.82542	40	572	1837.76	907.29	2.025 down
470938		FNC004088_1RS000470938		10.5083	9.47133	464	896	1456.51	709.83	2.051 down
471146		FNC004088_1RS000471146		9.92528	8.8776	468	1024	972.32	470.35	2.067 down
471686	472612	livH	D
471900		FNC004088_1RS000471900		9.9621	8.83678	346	1002	997.45	457.23	2.181 down
472602		FNC004088_1RS000472602		11.185	10.1797	82	682	2328.2	1159.85	2.007 down
472609	473895	livM	D
473892	474659	livG	D
474674	475405	livF	D
475195		FNC004088_1FS000475195		10.5507	9.4322	395	1005	1499.95	690.84	2.171 down
475633	476094	y0427	D
475858		FNC004088_1RS000475858		8.98668	7.974	588	442	507.29	251.43	2.017 down
476209	477315	y0428	R
477393	477911	y0429	R
477973	478635	y0430	R
478592	479311	y0431	R
479296	481644	y0432	R
481792		FNC004088_1RS000481792		9.306	10.3435	704	688	632.97	1299.24	2.052 up
481896	482387	y0433	R
482942	484261	ugpB	D
484559	485446	ugpA	D
485443	486288	ugpE	D
486295	487368	ugpC	D
487365	488114	ugpQ	D
488215	489171	y0439	D
489491	490423	y0440	D
490311	491264	metR	R
491335		FNC004088_1RS000491335		9.28545	7.97945	452	980	624.02	252.38	2.472 down
491355	493646	metE	D
491465		FNC004088_1RS000491465		12.5358	11.4423	653	981	5938.38	2782.72	2.134 down
491517		FNC004088_1RS000491517		13.3618	12.2669	126	68	10527.1	4928.26	2.136 down
491621		FNC004088_1RS000491621		12.6631	11.5755	740	144	6485.93	3051.93	2.125 down
491660		FNC004088_1FS000491660		11.6727	10.6477	210	954	3264.71	1604.29	2.034 down
491712		FNC004088_1FS000491712		11.1878	10.1644	106	824	2332.78	1147.63	2.032 down
491777		FNC004088_1RS000491777		12.0773	10.7884	311	843	4321.41	1768.57	2.443 down
491829		FNC004088_1RS000491829		12.4065	11.3124	210	464	5429.32	2543.07	2.134 down
491855		FNC004088_1RS000491855		13.3625	12.0732	425	19	10532	4309.26	2.444 down
491881		FNC004088_1RS000491881		12.9949	11.8419	429	885	8163	3670.92	2.223 down
491959		FNC004088_1RS000491959		14.1885	13.128	689	827	18671.3	8952.29	2.085 down
491985		FNC004088_1RS000491985		12.6199	11.5982	401	927	6294.78	3100.28	2.030 down
491998		FNC004088_1FS000491998		13.4115	12.3568	12	1004	10895.7	5245.19	2.077 down
492102		FNC004088_1FS000492102		13.1004	11.912	188	506	8782.6	3853.73	2.278 down
492141		FNC004088_1RS000492141		13.4199	12.2927	272	612	10959.5	5017.26	2.184 down
492167		FNC004088_1RS000492167		12.5388	11.529	604	576	5950.53	2955.15	2.013 down
492180		FNC004088_1FS000492180		13.039	11.8406	193	431	8416.46	3667.56	2.294 down
492245		FNC004088_1RS000492245		13.6151	12.5946	694	20	12547.3	6185.18	2.028 down
492271		FNC004088_1RS000492271		13.3905	12.3295	605	335	10738.5	5146.91	2.086 down
492336		FNC004088_1FS000492336		12.8502	11.7898	427	845	7384.3	3540.57	2.085 down
492349		FNC004088_1RS000492349		12.2109	11.2057	417	793	4740.83	2361.91	2.007 down
492492		FNC004088_1FS000492492		11.5873	10.477	222	76	3076.98	1425.23	2.158 down
492609		FNC004088_1RS000492609		12.6927	11.529	636	1006	6620.52	2955.23	2.240 down
492635		FNC004088_1RS000492635		12.9925	11.9809	744	208	8149.41	4042.17	2.016 down
492648		FNC004088_1FS000492648		12.8442	11.7136	136	378	7353.49	3358.62	2.189 down
492687		FNC004088_1RS000492687		11.5663	10.4131	132	938	3032.51	1363.51	2.224 down
492713		FNC004088_1RS000492713		12.1949	11.1278	34	340	4688.54	2237.69	2.095 down
492752		FNC004088_1FS000492752		12.3934	11.1118	546	464	5379.91	2212.97	2.431 down
492804		FNC004088_1FS000492804		11.3757	9.84943	392	968	2657.15	922.52	2.880 down
492947		FNC004088_1RS000492947		12.4946	11.2966	134	66	5770.82	2515.49	2.294 down
493025		FNC004088_1RS000493025		12.9679	11.8394	667	173	8011.52	3664.4	2.186 down
493051		FNC004088_1RS000493051		12.9398	11.777	733	519	7857.24	3509.39	2.238 down
493064		FNC004088_1FS000493064		12.6854	11.2129	332	962	6587.04	2373.68	2.775 down
493090		FNC004088_1FS000493090		12.0746	11.0236	61	995	4313.23	2081.78	2.071 down
493129		FNC004088_1RS000493129		11.6481	10.4797	336	710	3209.45	1427.9	2.247 down
493272		FNC004088_1FS000493272		12.2301	11.0433	274	720	4804.11	2110.38	2.276 down
493350		FNC004088_1FS000493350		11.4323	9.9302	419	927	2763.58	975.63	2.832 down
493376		FNC004088_1FS000493376		10.8075	9.68688	148	960	1792.15	824.22	2.174 down
493467		FNC004088_1RS000493467		10.0766	9.07626	553	711	1079.83	539.79	2.000 down
493519		FNC004088_1RS000493519		9.88728	8.88112	1	797	947.04	471.5	2.008 down
493701	494573	y0443	R
494956	495762	udp	D
495197		FNC004088_1FS000495197		11.7301	12.8487	222	620	3397.2	7376.58	2.171 up
495379		FNC004088_1FS000495379		12.0947	13.208	455	473	4373.78	9462.24	2.163 up
495883	496713	y0445	D
497071	498888	cstA	D
497320		FNC004088_1RS000497320		10.929	9.67045	277	973	1949.64	814.89	2.392 down
497463		FNC004088_1FS000497463		10.7071	9.54347	709	727	1671.65	746.23	2.240 down
497476		FNC004088_1RS000497476		10.5464	9.49824	767	677	1495.53	723.19	2.067 down
497528		FNC004088_1RS000497528		10.0664	8.96996	472	944	1072.2	501.45	2.138 down
497710		FNC004088_1RS000497710		10.9165	9.83251	181	263	1932.87	911.76	2.119 down
497775		FNC004088_1FS000497775		10.4539	9.30075	102	646	1402.57	630.67	2.223 down
498984		FNC004088_1RS000498984		10.8266	9.57605	326	954	1816.05	763.27	2.379 down
498997		FNC004088_1FS000498997		10.4947	9.37413	694	766	1442.9	663.58	2.174 down
499010		FNC004088_1RS000499010		11.9163	9.89231	174	434	3865.16	950.35	4.067 down
499023		FNC004088_1FS000499023		12.0468	10.0683	682	76	4231.16	1073.66	3.940 down
499036		FNC004088_1RS000499036		12.3247	10.1312	429	125	5129.68	1121.47	4.574 down
499049		FNC004088_1FS000499049		11.8603	9.88132	676	724	3717.89	943.14	3.942 down
499062		FNC004088_1RS000499062		13.2126	11.1744	390	688	9492.94	2311.09	4.107 down
499075		FNC004088_1FS000499075		13.1644	10.8913	205	495	9180.86	1899.34	4.833 down
499088		FNC004088_1RS000499088		12.7399	10.6873	235	449	6840.69	1648.86	4.148 down
499101		FNC004088_1FS000499101		12.8209	10.642	225	803	7235.37	1597.92	4.527 down
499114		FNC004088_1RS000499114		13.5246	11.4845	586	732	11784.8	2865.25	4.112 down
499121	499690	y0447	D
499127		FNC004088_1FS000499127		14.0148	11.9453	707	405	16552.6	3943.59	4.197 down
499140		FNC004088_1RS000499140		14.1788	12.5092	401	425	18545.2	5829.83	3.181 down
499153		FNC004088_1FS000499153		14.5114	11.8691	352	942	23353.9	3740.68	6.243 down
499166		FNC004088_1RS000499166		14.126	12.1152	720	550	17878.8	4436.58	4.029 down
499179		FNC004088_1FS000499179		13.7419	12.0373	754	472	13699.9	4203.22	3.259 down
499192		FNC004088_1RS000499192		14.0119	12.2819	440	566	16520.2	4979.88	3.317 down
499205		FNC004088_1FS000499205		14.1895	12.2824	752	672	18683.5	4981.75	3.750 down
499218		FNC004088_1RS000499218		14.672	13.095	415	467	26105	8749.46	2.983 down
499231		FNC004088_1FS000499231		14.0069	12.3682	61	561	16462.2	5286.93	3.113 down
499244		FNC004088_1RS000499244		14.0853	12.4307	99	577	17381.4	5521.13	3.148 down
499257		FNC004088_1FS000499257		14.3309	12.5258	552	86	20608	5897.04	3.494 down
499270		FNC004088_1RS000499270		13.3981	12.0835	471	497	10795.4	4340.03	2.487 down
499283		FNC004088_1FS000499283		12.8552	11.6253	10	132	7409.46	3159.1	2.345 down
499296		FNC004088_1RS000499296		14.5189	12.4618	444	242	23476.7	5641.28	4.161 down
499309		FNC004088_1FS000499309		13.5224	11.7137	643	973	11766.3	3358.75	3.503 down
499322		FNC004088_1RS000499322		13.8168	11.5708	298	900	14430.3	3041.96	4.743 down
499335		FNC004088_1FS000499335		12.776	11.38	126	240	7014	2665.14	2.631 down
499348		FNC004088_1RS000499348		14.0036	12.2047	39	711	16425.2	4720.45	3.479 down
499361		FNC004088_1FS000499361		13.4258	11.7327	16	674	11004.5	3403.29	3.233 down
499374		FNC004088_1RS000499374		14.1096	12.3161	619	803	17676.9	5099.29	3.466 down
499387		FNC004088_1FS000499387		14.0949	12.4125	27	219	17497.9	5451.78	3.209 down
499400		FNC004088_1RS000499400		12.743	10.3984	443	967	6855.13	1349.65	5.079 down
499413		FNC004088_1FS000499413		12.7602	10.8978	369	575	6937.32	1907.88	3.636 down
499426		FNC004088_1RS000499426		11.7404	10.088	161	589	3421.55	1088.42	3.143 down
499439		FNC004088_1FS000499439		12.9981	10.9176	650	964	8181.42	1934.34	4.229 down
499452		FNC004088_1RS000499452		14.4599	12.3308	618	276	22535.2	5151.51	4.374 down
499465		FNC004088_1FS000499465		12.4223	10.8809	378	670	5488.78	1885.68	2.910 down
499478		FNC004088_1RS000499478		14.5365	12.5874	548	186	23764.6	6154.4	3.861 down
499496		FNC004088_1FS000499496		12.4116	11.2313	249	95	5448.48	2404.11	2.266 down
499509		FNC004088_1RS000499509		14.4649	12.2455	685	509	22613.9	4855.82	4.657 down
499522		FNC004088_1FS000499522		13.8557	12.0443	172	318	14824.2	4223.62	3.509 down
499535		FNC004088_1RS000499535		14.3969	12.3173	675	159	21572.5	5103.73	4.226 down
499548		FNC004088_1FS000499548		14.2308	12.1829	85	371	19226.7	4649.45	4.135 down
499561		FNC004088_1RS000499561		13.0575	11.3724	160	576	8525.15	2651.11	3.215 down
499574		FNC004088_1FS000499574		14.1366	11.92	493	769	18011.6	3875.07	4.648 down
499587		FNC004088_1RS000499587		13.528	11.4229	218	726	11811.9	2745.61	4.302 down
499600		FNC004088_1FS000499600		13.0039	11.2128	242	520	8213.94	2373.55	3.460 down
499613		FNC004088_1RS000499613		13.882	11.2204	337	3	15097.5	2386.11	6.327 down
499626		FNC004088_1FS000499626		13.0944	11.225	299	231	8745.62	2393.61	3.653 down
499639		FNC004088_1RS000499639		12.7668	10.7102	136	856	6969.05	1675.27	4.159 down
499652		FNC004088_1FS000499652		13.3854	10.618	8	996	10700.4	1571.62	6.808 down
499665		FNC004088_1RS000499665		13.3234	10.7136	256	840	10250.7	1679.21	6.104 down
499678		FNC004088_1FS000499678		12.2988	10.3716	516	772	5038.67	1324.88	3.803 down
499691		FNC004088_1RS000499691		13.02	10.44	423	95	8306.12	1389.14	5.979 down
499704		FNC004088_1FS000499704		12.5948	10.0114	180	128	6186.06	1032.09	5.993 down
499717		FNC004088_1RS000499717		12.6245	10.0975	207	387	6314.84	1095.63	5.763 down
499736		FNC004088_1FS000499736		10.3647	8.69897	605	609	1318.54	415.58	3.172 down
499749		FNC004088_1RS000499749		11.3376	9.18662	119	785	2587.97	582.71	4.441 down
499762		FNC004088_1FS000499762		11.099	9.00218	751	629	2193.53	512.78	4.277 down
499775		FNC004088_1RS000499775		11.409	9.40823	192	210	2719.26	679.45	4.002 down
499788		FNC004088_1FS000499788		11.111	9.0869	67	987	2211.82	543.79	4.067 down
499801		FNC004088_1RS000499801		11.8969	9.66059	15	1011	3813.5	809.33	4.711 down
499814		FNC004088_1FS000499814		12.0604	9.98201	387	251	4271.12	1011.31	4.223 down
499827		FNC004088_1RS000499827		10.4795	8.92641	67	745	1427.72	486.54	2.934 down
499840		FNC004088_1FS000499840		11.3193	9.52459	646	718	2555.25	736.52	3.469 down
499853		FNC004088_1RS000499853		11.9476	9.61947	739	7	3950	786.59	5.021 down
499866		FNC004088_1FS000499866		10.548	9.20973	8	100	1497.12	592.12	2.528 down
499879		FNC004088_1RS000499879		12.5001	10.0285	468	588	5793.18	1044.4	5.546 down
499892		FNC004088_1FS000499892		10.9682	9.70173	718	352	2003.3	832.74	2.405 down
499898	501403	y0448	D
499905		FNC004088_1RS000499905		13.0433	10.7181	254	380	8441.77	1684.53	5.011 down
499918		FNC004088_1FS000499918		10.6677	9.17884	148	744	1626.69	579.57	2.806 down
499931		FNC004088_1RS000499931		12.4829	10.8301	61	115	5724.35	1820.51	3.144 down
499944		FNC004088_1FS000499944		12.1257	10.5224	236	624	4468.96	1470.86	3.038 down
499957		FNC004088_1RS000499957		11.8471	10.5114	298	128	3684.18	1459.62	2.524 down
499970		FNC004088_1FS000499970		12.4244	10.8078	301	941	5496.69	1792.53	3.066 down
499983		FNC004088_1RS000499983		12.13	10.725	367	517	4482.2	1692.56	2.648 down
499996		FNC004088_1FS000499996		12.0326	10.9351	107	335	4189.53	1957.96	2.139 down
500022		FNC004088_1FS000500022		12.3068	11.2934	359	287	5066.57	2509.88	2.018 down
500048		FNC004088_1FS000500048		11.2474	10.1922	180	48	2431.07	1169.96	2.077 down
500074		FNC004088_1FS000500074		10.8163	9.72583	17	901	1803.19	846.77	2.129 down
500100		FNC004088_1FS000500100		10.8727	9.84453	675	469	1875.06	919.39	2.039 down
500113		FNC004088_1RS000500113		10.6354	9.58434	308	542	1590.67	767.67	2.072 down
500139		FNC004088_1RS000500139		11.4618	10.3561	76	282	2820.56	1310.7	2.151 down
500217		FNC004088_1RS000500217		12.9608	11.8793	98	470	7972.48	3767.17	2.116 down
500230		FNC004088_1FS000500230		13.6087	12.5405	277	1	12491.8	5957.54	2.096 down
500282		FNC004088_1FS000500282		11.8959	10.354	400	962	3810.82	1308.73	2.911 down
500295		FNC004088_1RS000500295		11.3493	10.2512	150	610	2609.03	1218.79	2.140 down
500386		FNC004088_1FS000500386		11.7697	10.5699	155	289	3491.57	1520.09	2.296 down
501495	502250	ubiE	D
502213	502914	y0450	D
502914	504545	y0451	D
504725	504991	y0452	D
504995	505657	y0453	D
505523		FNC004088_1RS000505523		12.1469	11.1005	145	685	4535.05	2195.81	2.065 down
505660	506436	y0454	D
506492	507031	y0455	D
507058	508080	y0456	D
508077	508859	y0457	D
508898	509233	y0458	D
509248	510270	hemB	D
510380	510868	rfaH	R
511092	512612	y0461	D
512625	513368	ubiB	D
513528	514691	fadA	R
514220		FNC004088_1FS000514220		14.547	13.5259	1	851	23938.2	11795.5	2.029 down
514703	516892	fadB	R
514857		FNC004088_1RS000514857		13.4071	12.3713	431	961	10862.9	5298.26	2.050 down
515143		FNC004088_1RS000515143		14.3928	13.3636	1	643	21511.9	10540.1	2.040 down
515468		FNC004088_1FS000515468		13.864	12.4674	392	994	14910.2	5663.03	2.632 down
515949		FNC004088_1RS000515949		13.9925	12.9582	189	879	16299.6	7958.17	2.048 down
516209		FNC004088_1RS000516209		14.3123	13.265	170	508	20343.2	9843.74	2.066 down
516326		FNC004088_1FS000516326		13.5554	12.3885	437	913	12038.3	5361.63	2.245 down
516430		FNC004088_1FS000516430		14.0268	12.958	2	898	16690.8	7957.16	2.097 down
517216	518550	pepQ	D
518813	519322	y0466	D
519395	519871	y0467	D
519512		FNC004088_1RS000519512		10.7901	9.65214	394	958	1770.72	804.61	2.200 down
519911	521362	trkH	D
521384	521917	hemG	D
522541		FNC004088_1FS000522541		14.5479	15.5896	130	866	23952.1	49309.9	2.058 up
522593		FNC004088_1FS000522593		14.6225	15.6883	425	525	25223.4	52802.6	2.093 up
522619		FNC004088_1FS000522619		12.4207	13.4679	413	675	5482.91	11330.5	2.066 up
522749		FNC004088_1FS000522749		14.6156	15.7591	114	458	25103.6	55458.2	2.209 up
522801		FNC004088_1FS000522801		12.6793	13.8519	663	565	6559.38	14785.1	2.254 up
522827		FNC004088_1FS000522827		12.439	13.9166	347	305	5552.63	15463.4	2.784 up
522853		FNC004088_1FS000522853		13.8329	15.1888	653	567	14592.4	37349.5	2.559 up
523035		FNC004088_1FS000523035		11.9487	13.1503	357	47	3952.81	9091.36	2.299 up
523087		FNC004088_1FS000523087		12.0159	13.4651	383	683	4141.27	11308.1	2.730 up
523113		FNC004088_1FS000523113		14.1598	15.5235	514	470	18303.4	47102.4	2.573 up
523399		FNC004088_1FS000523399		14.5009	15.6239	124	134	23185.8	50495.1	2.177 up
523451		FNC004088_1FS000523451		14.1953	15.2257	78	148	18759.8	38316.7	2.042 up
523503		FNC004088_1FS000523503		14.2362	15.2815	362	440	19298.5	39827.1	2.063 up
523581		FNC004088_1FS000523581		13.8429	15.1208	349	493	14694	35629.2	2.424 up
523633		FNC004088_1FS000523633		14.3295	15.3708	86	412	20588	42370.4	2.058 up
524634		FNC004088_1RS000524634		14.6364	15.6431	694	288	25467.8	51172.5	2.009 up
524959		FNC004088_1FS000524959		12.8156	14.2161	722	930	7209.36	19031.6	2.639 up
524985		FNC004088_1FS000524985		13.0015	14.0741	550	196	8200.56	17247.9	2.103 up
525011		FNC004088_1FS000525011		13.0289	14.6037	39	41	8358	24897	2.978 up
525089		FNC004088_1FS000525089		14.6753	15.6932	611	769	26163.2	52982.5	2.025 up
525115		FNC004088_1FS000525115		14.5252	15.6767	627	119	23578.4	52378.2	2.221 up
525336		FNC004088_1RS000525336		14.5852	15.71	260	264	24579.4	53603.4	2.180 up
525531		FNC004088_1FS000525531		14.4853	15.7051	406	118	22935.5	53419.5	2.329 up
525609		FNC004088_1FS000525609		14.5336	15.5825	347	173	23715.8	49069.9	2.069 up
525635		FNC004088_1FS000525635		13.5569	15.0268	532	348	12051.4	33381.8	2.769 up
525869		FNC004088_1FS000525869		12.2947	13.8488	673	829	5024.29	14753.8	2.936 up
525947		FNC004088_1FS000525947		13.7508	14.8783	181	585	13785	30118.2	2.184 up
526129		FNC004088_1FS000526129		13.2328	14.3398	261	563	9626.73	20734.8	2.153 up
526311		FNC004088_1FS000526311		14.8588	15.9094	412	690	29713.1	61548.2	2.071 up
526506		FNC004088_1RS000526506		14.5439	15.6433	634	776	23885.5	51181	2.142 up
526610		FNC004088_1RS000526610		13.4622	15.1227	441	437	11285.7	35677.6	3.161 up
526701		FNC004088_1FS000526701		13.2353	14.3322	493	243	9643.5	20625.7	2.138 up
526727		FNC004088_1FS000526727		13.392	14.8906	394	358	10750	30375.8	2.825 up
526779		FNC004088_1FS000526779		13.8577	15.1424	687	945	14845.2	36166.4	2.436 up
527117		FNC004088_1FS000527117		14.227	15.2456	729	537	19175.6	38848.6	2.025 up
527234		FNC004088_1RS000527234		14.1481	15.5722	528	878	18155.5	48720	2.683 up
528054	529091	murB	D
528202	528384	y0470	D
529088	530047	birA	D
530082	531032	coaA	R
531243	531827	y0474	R
531884	532906	y0475	D
532903	533685	y0476	D
534742	535926	tuf	D
535892		FNC004088_1RS000535892		13.0551	12.0181	454	1010	8510.83	4147.57	2.052 down
536162	536560	secE	D
536562	537107	nusG	D
537298	537726	rplK	D
537730	538434	rplA	D
537829		FNC004088_1FS000537829		14.0026	12.7395	140	654	16413	6838.46	2.400 down
538219		FNC004088_1FS000538219		14.1041	12.9344	2	408	17609.8	7827.74	2.249 down
538466		FNC004088_1RS000538466		11.4965	10.4613	73	753	2889.4	1409.85	2.049 down
538505		FNC004088_1FS000538505		13.1196	11.9294	697	95	8900.11	3900.42	2.281 down
538609		FNC004088_1FS000538609		12.4768	11.453	673	843	5700.32	2803.44	2.033 down
538648		FNC004088_1RS000538648		11.8094	10.7586	3	211	3589.05	1732.45	2.071 down
538674		FNC004088_1RS000538674		13.7271	12.6668	514	150	13560.4	6502.62	2.085 down
538799	539296	rplJ	D
538804		FNC004088_1RS000538804		13.8526	12.7487	394	922	14792.7	6882.65	2.149 down
539363	539731	rplL	D
539584		FNC004088_1RS000539584		13.4213	12.3749	397	985	10970	5311.33	2.065 down
540074	544102	rpoB	D
544195	548451	rpoC	D
544226		FNC004088_1FS000544226		13.079	12.065	59	1001	8653.12	4284.85	2.019 down
544239		FNC004088_1RS000544239		12.8111	11.7937	27	539	7186.61	3550.23	2.024 down
546514		FNC004088_1FS000546514		12.5376	11.5244	51	935	5945.39	2945.79	2.018 down
548217		FNC004088_1RS000548217		11.2381	10.1572	112	662	2415.51	1141.88	2.115 down
548578	549087	y0486	R
549468	550613	thiH	R
550591	551592	thiG	R
550953		FNC004088_1RS000550953		9.2967	10.4257	391	59	628.9	1375.5	2.187 up
551620	552417	thiF	R
552407	553096	thiE	R
553068	555113	thiC	R
555489	555998	y0492	R
556080	556877	nudC	D
556970	557755	y0495	D
557243	557386	y0494	R
557874	558941	hemE	D
558971	559711	nfi	D
559757	560347	y0498	D
560536	560811	hupA	D
560813	561514	y0500	D
561662	562972	purD	R
562240		FNC004088_1RS000562240		11.8159	10.608	206	1022	3605.28	1560.72	2.310 down
562409		FNC004088_1FS000562409		11.5214	10.5058	100	368	2939.54	1453.99	2.021 down
562578		FNC004088_1RS000562578		11.9398	10.8612	287	9	3928.57	1860.17	2.111 down
562669		FNC004088_1FS000562669		12.7668	11.7388	601	483	6969.3	3417.59	2.039 down
563008	564642	purH	R
563397		FNC004088_1FS000563397		11.3033	10.1765	494	698	2527.23	1157.29	2.183 down
563423		FNC004088_1FS000563423		11.4165	10.3162	189	369	2733.38	1274.88	2.144 down
563566		FNC004088_1RS000563566		11.2219	10.187	124	176	2388.47	1165.69	2.048 down
563605		FNC004088_1FS000563605		11.8649	10.7584	762	454	3729.87	1732.24	2.153 down
563644		FNC004088_1RS000563644		12.8103	11.6378	406	724	7182.59	3186.54	2.254 down
563930		FNC004088_1RS000563930		10.6949	9.68893	689	285	1657.6	825.39	2.008 down
564008		FNC004088_1RS000564008		12.5724	11.4821	614	964	6090.54	2860.56	2.129 down
564034		FNC004088_1RS000564034		12.6254	11.4809	108	76	6318.76	2858.28	2.210 down
564073		FNC004088_1FS000564073		11.3875	10.1903	266	908	2679.11	1168.37	2.293 down
564112		FNC004088_1RS000564112		12.4528	11.2889	500	1008	5606.09	2502	2.240 down
564138		FNC004088_1RS000564138		12.1373	10.9696	6	952	4505.13	2005.3	2.246 down
564164		FNC004088_1RS000564164		11.8798	10.7453	489	605	3768.59	1716.6	2.195 down
564203		FNC004088_1FS000564203		13.6471	12.5014	617	3	12828.9	5798.37	2.212 down
564294		FNC004088_1RS000564294		13.6138	12.4801	344	952	12535.9	5713.42	2.194 down
564333		FNC004088_1FS000564333		14.2142	13.0988	533	163	19006.3	8772.36	2.166 down
564359		FNC004088_1FS000564359		13.447	12.3668	534	652	11167.5	5281.81	2.114 down
564424		FNC004088_1RS000564424		12.5499	11.548	496	564	5996.53	2994.4	2.002 down
564476		FNC004088_1RS000564476		12.4238	11.41	239	609	5494.67	2721.14	2.019 down
564502		FNC004088_1RS000564502		13.212	11.8793	220	846	9488.6	3767.33	2.518 down
564515		FNC004088_1FS000564515		13.3112	12.1113	666	218	10164.4	4424.61	2.297 down
564528		FNC004088_1RS000564528		12.7553	11.7341	528	426	6914.23	3406.62	2.029 down
564554		FNC004088_1RS000564554		13.26	12.1407	203	373	9809.78	4515.57	2.172 down
564567		FNC004088_1FS000564567		13.2845	11.9951	531	45	9977.89	4082.03	2.444 down
564580		FNC004088_1RS000564580		12.9452	11.444	444	720	7886.69	2786.08	2.830 down
564606		FNC004088_1RS000564606		11.2453	10.1701	241	739	2427.57	1152.18	2.106 down
564619		FNC004088_1FS000564619		11.8212	10.5185	227	813	3618.63	1466.86	2.466 down
564658		FNC004088_1RS000564658		10.4409	9.38644	174	716	1390.05	669.27	2.076 down
564671		FNC004088_1FS000564671		10.7045	9.46437	258	946	1668.74	706.42	2.362 down
565451		FNC004088_1FS000565451		14.3047	15.4078	591	637	20237.3	43472.4	2.148 up
565607		FNC004088_1FS000565607		14.5442	15.746	462	578	23891.5	54956	2.300 up
565659		FNC004088_1FS000565659		13.6099	14.6565	10	334	12501.9	25824.7	2.065 up
565815		FNC004088_1FS000565815		14.7574	15.7898	125	849	27695.5	56648.9	2.045 up
565945		FNC004088_1FS000565945		12.8502	13.9853	492	190	7384.13	16217.5	2.196 up
565971		FNC004088_1FS000565971		14.0265	15.1107	5	441	16687.7	35382.6	2.120 up
566283		FNC004088_1FS000566283		13.9229	15.5742	108	990	15531.5	48788.5	3.141 up
566387		FNC004088_1FS000566387		13.8982	15.3596	529	333	15267.9	42042.5	2.753 up
566439		FNC004088_1FS000566439		13.2562	14.4592	524	790	9783.64	22524.8	2.302 up
566465		FNC004088_1FS000566465		14.8046	15.8255	257	307	28617.5	58071.8	2.029 up
566491		FNC004088_1FS000566491		13.9325	15.1391	393	677	15635	36085.5	2.307 up
566543		FNC004088_1FS000566543		14.697	15.7834	502	270	26560.6	56398	2.123 up
567440		FNC004088_1RS000567440		13.9374	15.0767	75	357	15688.2	34557.1	2.202 up
567765		FNC004088_1FS000567765		12.9026	13.9292	618	568	7657.3	15599.8	2.037 up
567791		FNC004088_1FS000567791		12.5013	13.8054	493	427	5797.69	14316.3	2.469 up
567817		FNC004088_1FS000567817		13.0155	14.4646	448	586	8280.49	22608.6	2.730 up
567869		FNC004088_1FS000567869		14.1388	15.3402	707	585	18038.2	41482.8	2.299 up
568142		FNC004088_1RS000568142		14.3151	15.3524	581	739	20383.1	41833.4	2.052 up
568285		FNC004088_1FS000568285		14.5709	15.7294	645	731	24338.3	54327.3	2.232 up
568337		FNC004088_1FS000568337		14.1141	15.3766	466	876	17732.4	42540.9	2.399 up
568363		FNC004088_1FS000568363		14.7279	15.7488	391	149	27136.6	55062.3	2.029 up
568389		FNC004088_1FS000568389		14.2067	15.36	30	388	18908.3	42056.9	2.224 up
568519		FNC004088_1FS000568519		13.1891	14.4228	678	746	9339.41	21962.7	2.351 up
568573		FNC004088_1FS000568573		13.4566	14.619	758	876	11242.2	25163.4	2.238 up
568677		FNC004088_1FS000568677		13.0539	14.4468	60	946	8503.98	22331.3	2.625 up
568729		FNC004088_1FS000568729		13.1804	14.1901	281	725	9283.41	18692.2	2.013 up
568755		FNC004088_1FS000568755		13.9023	15.1509	481	223	15311.3	36381.2	2.376 up
569288		FNC004088_1RS000569288		14.7189	15.8491	554	954	26967.2	59029.1	2.188 up
569418		FNC004088_1RS000569418		14.0313	15.3095	662	644	16743.3	40609.8	2.425 up
569509		FNC004088_1FS000569509		12.9963	14.2707	387	555	8171.13	19765.3	2.418 up
569535		FNC004088_1FS000569535		14.1199	15.1436	564	454	17804.5	36196.6	2.033 up
569587		FNC004088_1FS000569587		13.5484	14.8686	415	255	11980.6	29915.2	2.496 up
569691		FNC004088_1FS000569691		14.3772	15.4198	470	594	21280.4	43835.1	2.059 up
569795		FNC004088_1FS000569795		14.4145	15.4638	342	670	21836.8	45192.1	2.069 up
569847		FNC004088_1FS000569847		14.3638	15.694	452	650	21082.6	53011.1	2.514 up
569899		FNC004088_1FS000569899		13.969	15.2305	632	680	16035.7	38445.8	2.397 up
569925		FNC004088_1FS000569925		14.0126	15.1734	229	399	16527.8	36953.5	2.235 up
569951		FNC004088_1FS000569951		13.7634	15.0929	469	451	13905.9	34946.4	2.513 up
569977		FNC004088_1FS000569977		14.1311	15.1375	587	215	17943	36044.9	2.008 up
570042		FNC004088_1RS000570042		14.1972	15.3238	600	988	18784.2	41012.4	2.183 up
570055		FNC004088_1FS000570055		13.1925	14.2883	75	231	9361.25	20008.4	2.137 up
570861	571127	y0503	D
571151	571960	y0504	D
572625	573407	y0505	R
573404	574426	y0506	R
574479	575471	y0507	D
575545	577200	actP	R
576776		FNC004088_1RS000576776		13.0853	11.9351	1	965	8690.82	3915.88	2.219 down
577197	577508	y0509	R
577565	579529	acs	R
578453		FNC004088_1FS000578453		13.0629	11.8212	410	978	8557.3	3618.63	2.364 down
580378	581694	gltP	D
580382		FNC004088_1FS000580382		9.1545	10.158	693	259	569.88	1142.52	2.004 up
580408		FNC004088_1FS000580408		9.38216	10.4312	426	46	667.28	1380.67	2.069 up
580447		FNC004088_1RS000580447		9.31918	10.3898	580	264	638.78	1341.7	2.100 up
580460		FNC004088_1FS000580460		9.20835	10.2102	455	687	591.55	1184.62	2.002 up
580499		FNC004088_1RS000580499		9.18815	10.2438	427	481	583.32	1212.54	2.078 up
580538		FNC004088_1FS000580538		9.37496	10.401	716	726	663.97	1352.09	2.036 up
581058		FNC004088_1FS000581058		9.55174	10.552	357	369	750.52	1501.29	2.000 up
581872	582504	y0512	R
582059		FNC004088_1RS000582059		10.3989	9.36888	222	20	1350.18	661.17	2.042 down
582228		FNC004088_1FS000582228		10.7897	9.71051	483	947	1770.19	837.83	2.112 down
582280		FNC004088_1FS000582280		11.23	10.2152	710	320	2401.97	1188.74	2.020 down
582517	585306	y0513	R
583437		FNC004088_1RS000583437		10.3145	9.13699	173	837	1273.39	563	2.261 down
583957		FNC004088_1RS000583957		9.19873	8.00743	634	1018	587.62	257.32	2.283 down
583983		FNC004088_1RS000583983		9.73902	8.69356	236	958	854.55	414.02	2.064 down
583996		FNC004088_1FS000583996		9.45221	8.15732	403	981	700.49	285.49	2.453 down
584217		FNC004088_1RS000584217		9.08804	8.01204	388	926	544.22	258.15	2.108 down
584295		FNC004088_1RS000584295		9.72217	8.6771	19	25	844.63	409.32	2.063 down
584386		FNC004088_1FS000584386		9.48024	8.41052	162	878	714.23	340.27	2.099 down
584399		FNC004088_1RS000584399		9.30971	8.30934	593	137	634.6	317.22	2.000 down
584425		FNC004088_1RS000584425		9.36279	8.3095	298	512	658.39	317.26	2.075 down
584516		FNC004088_1FS000584516		9.1886	8.12649	217	679	583.51	279.46	2.087 down
584529		FNC004088_1RS000584529		9.46866	8.25265	243	889	708.52	305	2.323 down
584581		FNC004088_1RS000584581		9.43042	8.22575	467	727	689.99	299.36	2.304 down
584607		FNC004088_1RS000584607		9.57559	8.3935	159	45	763.03	336.28	2.269 down
584620		FNC004088_1FS000584620		9.42174	8.10595	281	877	685.85	275.51	2.489 down
584646		FNC004088_1FS000584646		9.09698	8.02411	193	89	547.6	260.31	2.103 down
585075		FNC004088_1RS000585075		9.0664	7.69154	567	735	536.11	206.72	2.593 down
585088		FNC004088_1FS000585088		8.94815	7.7021	339	653	493.92	208.24	2.371 down
585101		FNC004088_1RS000585101		9.28604	7.88562	629	121	624.28	236.49	2.639 down
585114		FNC004088_1FS000585114		9.15405	7.99126	724	68	569.7	254.45	2.238 down
585140		FNC004088_1FS000585140		8.69922	7.49579	416	1020	415.65	180.49	2.302 down
585508	587079	y0514	D
587066	588292	y0515	D
588311	588532	y0516	D
588706	589326	y0517	D
589333	589551	y0518	D
589548	589796	y0519	D
589951	590145	y0520	D
590824	590994	y0522	R
591046	591642	y0523	D
591726	592286	y0524	D
592273	594327	y0525	D
594314	595651	fliI	D
595648	596049	y0527	D
596030	596428	y0528	D
596406	597368	y0529	D
597435	598145	y0530	D
598154	598435	y0531	D
598437	599231	y0532	D
599218	600288	y0533	D
600468		FNC004088_1RS000600468		11.1972	12.4009	376	272	2347.89	5408.13	2.303 up
600481		FNC004088_1FS000600481		12.0468	13.1875	415	723	4230.92	9329.1	2.204 up
600546		FNC004088_1RS000600546		9.29875	10.7502	543	207	629.8	1722.44	2.734 up
600671	601885	y0534	D
601882	602151	y0535	D
602229	603215	y0536	R
603382	604668	y0537	D
604714	605895	metC	D
606036	606722	hmuV	R
606829	607833	hmuU	R
607830	608669	hmuT	R
608666	609703	hmuS	R
609822	611852	hmuR	R
612056	612181	hmuP	R
612267	612917	y0545	R
612951	613496	y0546	R
613493	614806	y0547	R
615147	615947	y0548	R
616262	616750	y0549	R
617147	618106	y0550	R
617750		FNC004088_1RS000617750		11.6047	10.4442	405	967	3114.33	1393.21	2.235 down
618106	619185	y0551	R
619178	620035	y0552	R
619983	621119	y0553	R
621131	622192	y0554	R
622435	623061	terZ	D
623061	624245	terA	D
624278	624733	terB	D
624842	625792	terC	D
625850	626434	terD	D
626618	627193	terE	D
626837		FNC004088_1FS000626837		12.5592	13.5779	393	225	6035.04	12227.7	2.026 up
627906	628544	y0561	D
628795	631173	y0562	D
631245	631988	y0563	D
631996	632253	y0564	D
632329		FNC004088_1FS000632329		9.0248	7.63485	251	861	520.88	198.76	2.620 down
632342		FNC004088_1RS000632342		10.3488	8.00187	730	634	1304.04	256.33	5.087 down
632355		FNC004088_1FS000632355		9.44541	8.03078	226	540	697.19	261.52	2.665 down
632368		FNC004088_1RS000632368		11.5959	8.58976	23	835	3095.47	385.28	8.034 down
632381		FNC004088_1FS000632381		11.0291	8.50583	347	113	2089.79	363.51	5.748 down
632394		FNC004088_1RS000632394		10.284	8.07662	688	562	1246.75	269.96	4.618 down
632407		FNC004088_1FS000632407		9.52497	7.91006	606	476	736.72	240.53	3.062 down
632420		FNC004088_1RS000632420		9.82039	7.8159	722	514	904.13	225.33	4.012 down
632433		FNC004088_1FS000632433		9.51027	7.79448	507	21	729.25	222.01	3.284 down
632446		FNC004088_1RS000632446		9.84117	7.99434	1	203	917.25	255	3.597 down
632459		FNC004088_1FS000632459		9.18152	7.56465	746	618	580.65	189.32	3.067 down
632472		FNC004088_1RS000632472		9.04172	7.73505	233	439	527.02	213.05	2.473 down
632485		FNC004088_1FS000632485		8.82047	7.75425	648	462	452.09	215.9	2.093 down
633365	634765	y0565	D
635558		FNC004088_1RS000635558		10.6446	12.6342	412	388	1600.84	6357.32	3.971 up
635571		FNC004088_1FS000635571		10.6151	12.87	707	489	1568.43	7486.16	4.773 up
635584		FNC004088_1RS000635584		11.5867	13.4969	384	824	3075.72	11560.2	3.758 up
635597		FNC004088_1FS000635597		11.3555	12.6796	584	470	2620.32	6560.34	2.503 up
635610		FNC004088_1RS000635610		11.8537	12.9698	184	1012	3701.07	8022.47	2.167 up
635623		FNC004088_1FS000635623		10.9776	12.8398	649	799	2016.44	7330.82	3.635 up
635636		FNC004088_1RS000635636		12.8561	14.4039	362	98	7414.24	21676.6	2.923 up
635649		FNC004088_1FS000635649		12.0187	13.4648	55	525	4149.49	11305.9	2.724 up
635662		FNC004088_1RS000635662		12.89	14.0542	394	1012	7590.5	17010.9	2.241 up
635688		FNC004088_1RS000635688		12.7772	14.2169	34	104	7019.78	19042.2	2.712 up
635701		FNC004088_1FS000635701		12.5829	14.1336	42	344	6135.03	17973.3	2.929 up
635714		FNC004088_1RS000635714		13.4817	14.7245	119	85	11439.4	27070.9	2.366 up
635727		FNC004088_1FS000635727		12.3237	13.8146	158	840	5126.16	14408.4	2.810 up
635740		FNC004088_1RS000635740		12.6343	14.4076	753	745	6357.9	21733.4	3.418 up
635753		FNC004088_1FS000635753		12.7536	13.9204	88	980	6905.98	15504.7	2.245 up
635766		FNC004088_1RS000635766		13.2455	14.3529	109	25	9711.78	20924	2.154 up
635774	637831	y0566	D
635779		FNC004088_1FS000635779		12.6683	13.6846	83	215	6509.55	13167	2.022 up
635792		FNC004088_1RS000635792		13.2801	14.676	636	258	9947.67	26176.8	2.631 up
635806		FNC004088_1FS000635806		12.8689	14.422	276	446	7480.62	21950.9	2.934 up
635819		FNC004088_1RS000635819		13.243	14.4826	273	493	9694.78	22892.2	2.361 up
635832		FNC004088_1FS000635832		12.3852	14.1195	565	177	5349.48	17798.6	3.327 up
635845		FNC004088_1RS000635845		13.849	15.0821	378	528	14755.7	34687.1	2.350 up
635858		FNC004088_1FS000635858		14.1532	15.3405	177	189	18220	41490.7	2.277 up
635897		FNC004088_1RS000635897		13.5633	14.8971	552	588	12104.7	30511.1	2.520 up
635910		FNC004088_1FS000635910		13.3381	14.8945	692	486	10355.7	30456.2	2.941 up
635923		FNC004088_1RS000635923		14.3318	15.4257	217	631	20620.8	44015	2.134 up
635949		FNC004088_1RS000635949		13.9639	15.3319	427	339	15979.5	41244.6	2.581 up
635962		FNC004088_1FS000635962		12.8923	14.6513	39	25	7602.82	25731.7	3.384 up
635975		FNC004088_1RS000635975		13.5509	14.868	374	540	12000.8	29902.9	2.491 up
635988		FNC004088_1FS000635988		12.5815	14.6393	475	387	6129.12	25520	4.163 up
636079		FNC004088_1RS000636079		13.7257	14.953	339	425	13547.3	31717.9	2.341 up
636092		FNC004088_1FS000636092		12.8592	14.5713	403	339	7430.39	24344.2	3.276 up
636118		FNC004088_1FS000636118		14.1724	15.492	434	536	18464	46086.1	2.495 up
636131		FNC004088_1RS000636131		14.22	15.461	290	274	19083.4	45104.6	2.363 up
636170		FNC004088_1FS000636170		13.1677	14.6416	466	128	9202.14	25560	2.777 up
636209		FNC004088_1RS000636209		14.4721	15.6203	150	616	22727.5	50369.2	2.216 up
636222		FNC004088_1FS000636222		14.4721	15.4933	657	117	22726.8	46125.2	2.029 up
636248		FNC004088_1FS000636248		13.922	15.1973	170	812	15521.8	37570.5	2.420 up
636274		FNC004088_1FS000636274		13.6736	14.968	436	794	13066.2	32049.1	2.452 up
636287		FNC004088_1RS000636287		14.5137	15.5672	27	153	23391.9	48550.9	2.075 up
636300		FNC004088_1FS000636300		14.071	15.2527	73	919	17210.5	39039.8	2.268 up
636313		FNC004088_1RS000636313		14.3215	15.5004	590	222	20473.9	46353.7	2.264 up
636326		FNC004088_1FS000636326		13.9507	15.3059	129	191	15833.2	40506.6	2.558 up
636352		FNC004088_1FS000636352		13.188	14.7166	265	773	9332.1	26924.5	2.885 up
636417		FNC004088_1RS000636417		13.0099	14.6958	223	269	8248.39	26538.8	3.217 up
636430		FNC004088_1FS000636430		13.9701	15.3133	435	359	16047.8	40715.3	2.537 up
636443		FNC004088_1RS000636443		12.5456	14.0405	308	574	5978.7	16850.7	2.818 up
636456		FNC004088_1FS000636456		13.5209	14.6577	182	782	11754	25847.1	2.199 up
636469		FNC004088_1RS000636469		12.8374	14.205	425	807	7318.61	18885.4	2.580 up
636482		FNC004088_1FS000636482		13.5554	14.7845	607	423	12038.9	28221.1	2.344 up
636508		FNC004088_1FS000636508		12.5156	13.9679	17	985	5855.49	16023.7	2.736 up
636521		FNC004088_1RS000636521		13.9421	14.9449	123	913	15739.4	31540	2.003 up
636534		FNC004088_1FS000636534		13.4185	14.8836	575	357	10948.8	30227.8	2.760 up
636547		FNC004088_1RS000636547		14.3165	15.4141	515	411	20403.1	43661.8	2.139 up
636573		FNC004088_1RS000636573		14.1314	15.208	704	946	17946.3	37849.2	2.109 up
636586		FNC004088_1FS000636586		13.8262	14.8312	137	949	14524.7	29150	2.006 up
636612		FNC004088_1FS000636612		13.0552	14.5741	434	328	8511.77	24391.6	2.865 up
636625		FNC004088_1RS000636625		14.1947	15.2597	137	869	18751.3	39230.7	2.092 up
636638		FNC004088_1FS000636638		14.1746	15.2974	727	233	18491.8	40270.2	2.177 up
636651		FNC004088_1RS000636651		14.2131	15.48	361	43	18991.3	45702.2	2.406 up
636690		FNC004088_1FS000636690		13.0469	14.5294	691	647	8462.69	23647	2.794 up
636703		FNC004088_1RS000636703		13.7766	14.7781	768	724	14033.4	28096.1	2.002 up
636716		FNC004088_1FS000636716		13.6167	14.837	136	1006	12561.6	29267.6	2.329 up
636729		FNC004088_1RS000636729		13.8621	14.9786	522	994	14890.5	32285.7	2.168 up
636755		FNC004088_1RS000636755		13.4388	14.6278	673	409	11104	25315.8	2.279 up
636768		FNC004088_1FS000636768		13.6493	14.8728	440	160	12848.5	30002.6	2.335 up
636781		FNC004088_1RS000636781		13.3931	14.798	70	142	10757.6	28487.3	2.648 up
636794		FNC004088_1FS000636794		12.8884	14.5344	24	312	7582.41	23729.3	3.129 up
636807		FNC004088_1RS000636807		13.7165	15.1244	445	289	13461.3	35717.8	2.653 up
636820		FNC004088_1FS000636820		13.2698	14.671	130	868	9876.65	26086.3	2.641 up
636833		FNC004088_1RS000636833		13.83	14.9414	113	959	14563.1	31463.9	2.160 up
636846		FNC004088_1FS000636846		13.2076	14.7449	230	860	9459.95	27458	2.902 up
636859		FNC004088_1RS000636859		13.7719	14.9937	590	144	13988	32624.1	2.332 up
636872		FNC004088_1FS000636872		13.739	14.8591	65	821	13673	29718.5	2.173 up
636898		FNC004088_1FS000636898		13.3992	14.4365	72	492	10803.7	22172.1	2.052 up
636911		FNC004088_1RS000636911		13.8222	15.0041	53	229	14484.6	32862.3	2.268 up
636924		FNC004088_1FS000636924		13.6256	14.7766	590	388	12639.3	28066.3	2.220 up
636937		FNC004088_1RS000636937		13.2483	14.6867	446	910	9730.72	26372.5	2.710 up
636963		FNC004088_1RS000636963		12.5126	14.1	329	637	5843.49	17560.6	3.005 up
636976		FNC004088_1FS000636976		12.9583	14.1916	151	631	7958.74	18711	2.350 up
637002		FNC004088_1FS000637002		13.023	14.4854	310	98	8323.39	22936.8	2.755 up
637015		FNC004088_1RS000637015		13.4079	14.5366	41	961	10868.9	23765.4	2.186 up
637028		FNC004088_1FS000637028		12.2101	13.5887	621	961	4738.04	12320.1	2.600 up
637041		FNC004088_1RS000637041		12.6899	14.0411	217	1005	6607.42	16857.2	2.551 up
637054		FNC004088_1FS000637054		12.466	14.3087	375	235	5657.71	20292.5	3.586 up
637067		FNC004088_1RS000637067		12.4533	14.3122	646	72	5607.98	20342.6	3.627 up
637080		FNC004088_1FS000637080		12.8427	14.1887	572	862	7345.79	18673.7	2.542 up
637093		FNC004088_1RS000637093		13.5265	14.9141	381	625	11800.1	30873.1	2.616 up
637106		FNC004088_1FS000637106		13.5293	14.7754	587	865	11823	28044.8	2.372 up
637119		FNC004088_1RS000637119		12.0436	14.1866	385	211	4221.7	18646.4	4.416 up
637132		FNC004088_1FS000637132		13.0605	14.5148	503	491	8543.13	23409	2.740 up
637145		FNC004088_1RS000637145		12.8775	14.3245	351	93	7525.22	20517	2.726 up
637158		FNC004088_1FS000637158		12.3594	14.0454	157	117	5254.83	16907.8	3.217 up
637171		FNC004088_1RS000637171		12.1504	13.7642	226	118	4546.09	13913.7	3.060 up
637184		FNC004088_1FS000637184		12.3341	13.7743	188	802	5163.31	14011.6	2.713 up
637197		FNC004088_1RS000637197		11.9771	13.5986	94	574	4031.61	12404.3	3.076 up
637210		FNC004088_1FS000637210		12.2943	13.645	251	591	5022.84	12809.8	2.550 up
637223		FNC004088_1RS000637223		11.4497	13.4921	405	375	2797.11	11521.8	4.119 up
637236		FNC004088_1FS000637236		12.3474	14.1648	632	120	5211.28	18366.5	3.524 up
[truncated: 11,832 more rows]
